# Supplementary material for: The Landscape of the Genomic Distribution and the Expression of the F-Box Genes Unveil Genome Plasticity in Hexaploid Wheat during Grain Development and in Response to Heat and Drought Stress
Source: Int J Mol Sci. 2021 Mar 18;22(6):3111. doi: 10.3390/ijms22063111 (PMC8002965; doi:10.3390/ijms22063111)
Supplement: Supplementary file 1 [file ijms-22-03111-s001.zip › Supplemental Data/S1_Table.xlsx]

## Sheet: Feuil1
The landscape of the genomic distribution and the expression of the F-box genes unveil genome plasticity in hexaploid wheat during grain development and in response to heat and drought stress. 2021. Claire Guérin, Saïd Mouzeyar and Jane Roche
Table S1: List of 3670 TaFBX genes identified in bread wheat genome. The localisation of each gene on the wheat genome pseudomolecule is indicated according to the sequence released by the IWGSC in 2018 [1].
Genes	Subfamily	Chromosome	Chromosomal region location	Gene start position
TraesCS1A02G005300	LRR	1A	R1	3014979
TraesCS1A02G012400	Kelch	1A	R1	7115465
TraesCS1A02G019100	DUF	1A	R1	9600713
TraesCS1A02G019400	FBX	1A	R1	9764101
TraesCS1A02G033100	FBX	1A	R1	15441465
TraesCS1A02G036400	Kelch	1A	R1	20238197
TraesCS1A02G036500	FBX	1A	R1	20246289
TraesCS1A02G036800	DUF	1A	R1	20437173
TraesCS1A02G037100	FBX	1A	R1	20873501
TraesCS1A02G045100	FBD	1A	R1	25808480
TraesCS1A02G051600	FBX	1A	R1	33229752
TraesCS1A02G053400	DUF	1A	R1	35492444
TraesCS1A02G056500	FBX	1A	R1	36774424
TraesCS1A02G057100	FBX	1A	R1	37468260
TraesCS1A02G057800	FBX	1A	R1	38359954
TraesCS1A02G063300	FBD	1A	R1	44367067
TraesCS1A02G063400	FBX	1A	R1	44370833
TraesCS1A02G069800	FBX	1A	R1	52483350
TraesCS1A02G074200	FBX	1A	R1	57750280
TraesCS1A02G074300	FBX	1A	R1	57759345
TraesCS1A02G075300	FBX	1A	R1	58370343
TraesCS1A02G075400	FBX	1A	R1	58479986
TraesCS1A02G078500	FBA	1A	R2a	61128523
TraesCS1A02G085700	FBD	1A	R2a	71725161
TraesCS1A02G085900	FBD	1A	R2a	71790263
TraesCS1A02G091300	FBX	1A	R2a	82952587
TraesCS1A02G099900	FBX	1A	R2a	96439746
TraesCS1A02G100200	FBX	1A	R2a	96455187
TraesCS1A02G104000	QAD	1A	R2a	99906810
TraesCS1A02G110700	FBX	1A	R2a	110282081
TraesCS1A02G113500	FBX	1A	R2a	117165290
TraesCS1A02G136000	FBX	1A	C	212025958
TraesCS1A02G144700	FBX	1A	R2b	250554286
TraesCS1A02G164100	FBX	1A	R2b	295466924
TraesCS1A02G171900	FBX	1A	R2b	307061834
TraesCS1A02G173500	FBX	1A	R2b	309466082
TraesCS1A02G182600	DUF	1A	R2b	330688311
TraesCS1A02G188700	PP2	1A	R2b	341017660
TraesCS1A02G193100	FBX	1A	R2b	348851728
TraesCS1A02G203500	DUF	1A	R2b	365452429
TraesCS1A02G204400	FBX	1A	R2b	366277543
TraesCS1A02G217900	ARM	1A	R2b	385900007
TraesCS1A02G221300	FBX	1A	R2b	390102128
TraesCS1A02G227400	FBD	1A	R2b	398133302
TraesCS1A02G227500	FBD	1A	R2b	398138682
TraesCS1A02G229800	FBX	1A	R2b	402278875
TraesCS1A02G232300	FBX	1A	R2b	405799327
TraesCS1A02G232400	FBX	1A	R2b	405821690
TraesCS1A02G236400	FBX	1A	R2b	418936268
TraesCS1A02G246100	FBX	1A	R2b	435406621
TraesCS1A02G257600	FBX	1A	R2b	449755120
TraesCS1A02G257700	FBX	1A	R2b	449807186
TraesCS1A02G259300	FBX	1A	R2b	452295787
TraesCS1A02G259400	FBX	1A	R2b	452455333
TraesCS1A02G261100	FBX	1A	R2b	455042303
TraesCS1A02G273100	TUB	1A	R2b	466930294
TraesCS1A02G277800	FBX	1A	R2b	473417097
TraesCS1A02G279100	FBX	1A	R2b	474703163
TraesCS1A02G283700	FBX	1A	R3	481631319
TraesCS1A02G286700	DUF	1A	R3	483648860
TraesCS1A02G286800	DUF	1A	R3	483659958
TraesCS1A02G294400	FBX	1A	R3	489325667
TraesCS1A02G294500	FBX	1A	R3	489361197
TraesCS1A02G294600	FBX	1A	R3	489393760
TraesCS1A02G306700	FBD	1A	R3	498668716
TraesCS1A02G307800	FBX	1A	R3	499196325
TraesCS1A02G311200	FBX	1A	R3	502824541
TraesCS1A02G329300	FBX	1A	R3	518047641
TraesCS1A02G330800	FBD	1A	R3	519850542
TraesCS1A02G333900	TUB	1A	R3	521644810
TraesCS1A02G336200	FBX	1A	R3	522973618
TraesCS1A02G344200	Kelch	1A	R3	532362754
TraesCS1A02G346700	FBX	1A	R3	533146397
TraesCS1A02G351100	FBX	1A	R3	535487137
TraesCS1A02G351500	FBX	1A	R3	535888876
TraesCS1A02G362200	FBX	1A	R3	542869423
TraesCS1A02G362300	FBX	1A	R3	543055922
TraesCS1A02G370900	FBX	1A	R3	547981846
TraesCS1A02G371100	FBX	1A	R3	548438879
TraesCS1A02G376000	FBX	1A	R3	550426464
TraesCS1A02G378400	FBX	1A	R3	551197763
TraesCS1A02G379500	FBX	1A	R3	551533816
TraesCS1A02G380500	FBX	1A	R3	551673305
TraesCS1A02G381900	FBX	1A	R3	552217958
TraesCS1A02G382000	FBX	1A	R3	552897430
TraesCS1A02G382100	Kelch	1A	R3	552908676
TraesCS1A02G384100	FBX	1A	R3	554223124
TraesCS1A02G385300	FBX	1A	R3	554526328
TraesCS1A02G388900	FBX	1A	R3	557139665
TraesCS1A02G391200	FBX	1A	R3	558334704
TraesCS1A02G393700	FBX	1A	R3	560181992
TraesCS1A02G398500	DUF	1A	R3	563687850
TraesCS1A02G398600	DUF	1A	R3	563691765
TraesCS1A02G398900	DUF	1A	R3	563766880
TraesCS1A02G399000	DUF	1A	R3	563770924
TraesCS1A02G399100	DUF	1A	R3	563775506
TraesCS1A02G399300	DUF	1A	R3	563799732
TraesCS1A02G400800	FBX	1A	R3	564568449
TraesCS1A02G400900	FBX	1A	R3	564574666
TraesCS1A02G404400	FBD	1A	R3	567988830
TraesCS1A02G408600	FBX	1A	R3	570423602
TraesCS1A02G408700	QAD	1A	R3	570427442
TraesCS1A02G409100	FBD	1A	R3	570857641
TraesCS1A02G414800	DUF	1A	R3	573949279
TraesCS1A02G415600	FBX	1A	R3	574398493
TraesCS1A02G420400	FBX	1A	R3	576863515
TraesCS1A02G424700	FBX	1A	R3	579683203
TraesCS1A02G428300	Kelch	1A	R3	582242365
TraesCS1A02G428600	FBX	1A	R3	582361906
TraesCS1A02G431000	FBX	1A	R3	583365876
TraesCS1A02G431800	FBD	1A	R3	583927273
TraesCS1A02G431900	FBD	1A	R3	583991247
TraesCS1A02G436900	FBX	1A	R3	586916052
TraesCS1A02G439200	FBX	1A	R3	588692848
TraesCS1A02G442900	DUF	1A	R3	591329615
TraesCS1B02G009300	LRR	1B	R1	4597245
TraesCS1B02G010300	LRR	1B	R1	4955527
TraesCS1B02G020100	FBA	1B	R1	9430344
TraesCS1B02G030200	FBX	1B	R1	14931368
TraesCS1B02G041200	FBX	1B	R1	20588374
TraesCS1B02G042400	Kelch	1B	R1	22111810
TraesCS1B02G046600	FBX	1B	R1	26592315
TraesCS1B02G046800	FBA	1B	R1	26638285
TraesCS1B02G047100	FBX	1B	R1	26857170
TraesCS1B02G055300	FBX	1B	R1	38070922
TraesCS1B02G056500	FBD	1B	R1	39397972
TraesCS1B02G058400	FBD	1B	R1	40408693
TraesCS1B02G059300	FBA	1B	R1	41841692
TraesCS1B02G061600	LRR	1B	R1	46693900
TraesCS1B02G062800	FBD	1B	R1	47626612
TraesCS1B02G067400	FBX	1B	R1	51618475
TraesCS1B02G067800	FBX	1B	R1	52408287
TraesCS1B02G071000	FBX	1B	R1	56011843
TraesCS1B02G073600	FBX	1B	R1	57439274
TraesCS1B02G073800	FBX	1B	R1	57619577
TraesCS1B02G074700	FBX	1B	R1	58032695
TraesCS1B02G075500	FBX	1B	R1	58541331
TraesCS1B02G076000	FBX	1B	R1	58754267
TraesCS1B02G077100	DUF	1B	R1	59632097
TraesCS1B02G082800	DUF	1B	R2a	66924872
TraesCS1B02G091100	FBX	1B	R2a	92326955
TraesCS1B02G092800	FBX	1B	R2a	94512786
TraesCS1B02G092900	FBX	1B	R2a	94547941
TraesCS1B02G093000	FBX	1B	R2a	94550546
TraesCS1B02G093100	FBX	1B	R2a	94559850
TraesCS1B02G094000	FBX	1B	R2a	95336735
TraesCS1B02G102800	FBD	1B	R2a	112866230
TraesCS1B02G102900	FBD	1B	R2a	113026336
TraesCS1B02G103100	FBX	1B	R2a	113213960
TraesCS1B02G103300	FBX	1B	R2a	113316348
TraesCS1B02G103500	FBX	1B	R2a	113499136
TraesCS1B02G103600	FBD	1B	R2a	113516861
TraesCS1B02G103800	FBX	1B	R2a	113567999
TraesCS1B02G104800	Kelch	1B	R2a	115750704
TraesCS1B02G109900	DUF	1B	R2a	121791256
TraesCS1B02G110000	DUF	1B	R2a	122359585
TraesCS1B02G111300	FBX	1B	R2a	129177735
TraesCS1B02G111500	FBX	1B	R2a	129513711
TraesCS1B02G111600	FBX	1B	R2a	129553416
TraesCS1B02G114700	FBX	1B	R2a	134437923
TraesCS1B02G114800	FBX	1B	R2a	134576283
TraesCS1B02G119100	FBX	1B	R2a	140300604
TraesCS1B02G132200	FBX	1B	R2a	166080182
TraesCS1B02G133800	FBX	1B	R2a	169534963
TraesCS1B02G154100	FBX	1B	C	255511161
TraesCS1B02G154600	Kelch	1B	C	259027069
TraesCS1B02G156200	FBX	1B	C	263946784
TraesCS1B02G162000	FBX	1B	C	279776948
TraesCS1B02G165100	FBX	1B	R2b	288406309
TraesCS1B02G171100	FBX	1B	R2b	303681282
TraesCS1B02G172200	FBX	1B	R2b	307172379
TraesCS1B02G184400	FBX	1B	R2b	331141170
TraesCS1B02G190900	FBX	1B	R2b	341750514
TraesCS1B02G196400	PP2	1B	R2b	353277504
TraesCS1B02G198100	DUF	1B	R2b	356282623
TraesCS1B02G218100	FBX	1B	R2b	395260226
TraesCS1B02G218200	FBX	1B	R2b	395310723
TraesCS1B02G218600	FBX	1B	R2b	395968718
TraesCS1B02G231300	ARM	1B	R2b	415230692
TraesCS1B02G234600	FBX	1B	R2b	420369357
TraesCS1B02G237800	FBX	1B	R2b	424835135
TraesCS1B02G241600	ARM	1B	R2b	429282838
TraesCS1B02G244300	FBX	1B	R2b	433599336
TraesCS1B02G245600	FBX	1B	R2b	434662224
TraesCS1B02G247300	FBX	1B	R2b	438036752
TraesCS1B02G256800	FBX	1B	R2b	452495525
TraesCS1B02G258500	FBX	1B	R2b	455359824
TraesCS1B02G259100	FBX	1B	R2b	456433944
TraesCS1B02G268100	FBX	1B	R2b	470966123
TraesCS1B02G269700	FBX	1B	R2b	474262228
TraesCS1B02G271200	QAD	1B	R2b	476883017
TraesCS1B02G271900	FBX	1B	R2b	477410521
TraesCS1B02G279000	FBD	1B	R2b	487407748
TraesCS1B02G282900	TUB	1B	R2b	491985719
TraesCS1B02G286700	FBX	1B	R2b	498855266
TraesCS1B02G288100	FBX	1B	R2b	501368843
TraesCS1B02G292900	FBX	1B	R2b	510793776
TraesCS1B02G296100	DUF	1B	R2b	514605747
TraesCS1B02G296200	DUF	1B	R2b	514738100
TraesCS1B02G304000	FBX	1B	R2b	526261798
TraesCS1B02G305300	FBX	1B	R2b	527880706
TraesCS1B02G305400	FBX	1B	R2b	528360309
TraesCS1B02G308400	FBA	1B	R2b	531012830
TraesCS1B02G313600	FBX	1B	R3	537659843
TraesCS1B02G317600	LRR	1B	R3	542583701
TraesCS1B02G317800	FBD	1B	R3	542630394
TraesCS1B02G317900	FBD	1B	R3	542716020
TraesCS1B02G318500	FBX	1B	R3	543022263
TraesCS1B02G322600	FBX	1B	R3	547578365
TraesCS1B02G333500	FBA	1B	R3	560021191
TraesCS1B02G342700	FBX	1B	R3	571171727
TraesCS1B02G344600	FBD	1B	R3	573043761
TraesCS1B02G347200	TUB	1B	R3	576219702
TraesCS1B02G356000	FBX	1B	R3	585243392
TraesCS1B02G357300	Kelch	1B	R3	587274397
TraesCS1B02G358000	FBX	1B	R3	587663114
TraesCS1B02G358200	FBD	1B	R3	587977323
TraesCS1B02G360600	FBX	1B	R3	589069709
TraesCS1B02G371800	FBX	1B	R3	601412162
TraesCS1B02G372000	FBX	1B	R3	602156689
TraesCS1B02G372300	FBX	1B	R3	603087432
TraesCS1B02G373300	FBX	1B	R3	603746557
TraesCS1B02G379500	FBX	1B	R3	612828190
TraesCS1B02G390100	Kelch	1B	R3	623772223
TraesCS1B02G390500	FBX	1B	R3	623963501
TraesCS1B02G396400	FBD	1B	R3	628033112
TraesCS1B02G400400	DUF	1B	R3	630923968
TraesCS1B02G401200	FBX	1B	R3	631718677
TraesCS1B02G406900	FBX	1B	R3	634116362
TraesCS1B02G407200	FBX	1B	R3	634313779
TraesCS1B02G407400	FBX	1B	R3	634568662
TraesCS1B02G408100	FBX	1B	R3	635511391
TraesCS1B02G410900	FBX	1B	R3	637526010
TraesCS1B02G411400	FBX	1B	R3	637623969
TraesCS1B02G411600	FBX	1B	R3	637817819
TraesCS1B02G423000	FBX	1B	R3	645710595
TraesCS1B02G426400	DUF	1B	R3	652461255
TraesCS1B02G426500	DUF	1B	R3	652464518
TraesCS1B02G426600	DUF	1B	R3	652469060
TraesCS1B02G426700	FBX	1B	R3	652487422
TraesCS1B02G426800	DUF	1B	R3	652520205
TraesCS1B02G426900	DUF	1B	R3	652566284
TraesCS1B02G427000	DUF	1B	R3	652571459
TraesCS1B02G427100	DUF	1B	R3	652577749
TraesCS1B02G427300	DUF	1B	R3	652640256
TraesCS1B02G428100	FBX	1B	R3	653238909
TraesCS1B02G429000	FBX	1B	R3	653891573
TraesCS1B02G429100	FBX	1B	R3	653938828
TraesCS1B02G429600	FBX	1B	R3	654241515
TraesCS1B02G430400	FBX	1B	R3	654810487
TraesCS1B02G437200	Kelch	1B	R3	660013626
TraesCS1B02G437300	FBX	1B	R3	660084400
TraesCS1B02G437700	FBD	1B	R3	660455723
TraesCS1B02G438900	FBD	1B	R3	660897261
TraesCS1B02G439500	FBX	1B	R3	661135944
TraesCS1B02G442700	FBX	1B	R3	663612119
TraesCS1B02G442900	FBX	1B	R3	664043525
TraesCS1B02G443000	FBX	1B	R3	664051963
TraesCS1B02G455800	FBX	1B	R3	670745389
TraesCS1B02G462700	FBX	1B	R3	674874339
TraesCS1B02G463300	FBX	1B	R3	675555718
TraesCS1B02G463700	FBX	1B	R3	675699428
TraesCS1B02G465800	FBX	1B	R3	676272998
TraesCS1B02G467200	FBX	1B	R3	677121731
TraesCS1B02G467400	FBD	1B	R3	677257494
TraesCS1B02G467600	FBD	1B	R3	677306317
TraesCS1B02G469100	FBX	1B	R3	678219774
TraesCS1B02G474400	FBX	1B	R3	683266024
TraesCS1B02G474600	FBX	1B	R3	683319618
TraesCS1B02G475600	FBD	1B	R3	684045356
TraesCS1B02G476900	FBX	1B	R3	685500815
TraesCS1B02G477000	FBX	1B	R3	685523696
TraesCS1D02G012200	Kelch	1D	R1	6463385
TraesCS1D02G032100	FBX	1D	R1	12526874
TraesCS1D02G034100	FBX	1D	R1	14479949
TraesCS1D02G037800	FBX	1D	R1	18074201
TraesCS1D02G038100	FBX	1D	R1	18243567
TraesCS1D02G038500	FBX	1D	R1	18592000
TraesCS1D02G038700	DUF	1D	R1	18688162
TraesCS1D02G042600	FBX	1D	R1	21148442
TraesCS1D02G045800	FBX	1D	R1	25140362
TraesCS1D02G046600	FBA	1D	R1	26270190
TraesCS1D02G048100	FBX	1D	R1	28174218
TraesCS1D02G053100	FBX	1D	R2a	33805289
TraesCS1D02G057200	FBX	1D	R2a	37533695
TraesCS1D02G057400	FBX	1D	R2a	37883462
TraesCS1D02G057900	FBX	1D	R2a	38251516
TraesCS1D02G058100	FBX	1D	R2a	38295532
TraesCS1D02G058600	FBX	1D	R2a	38656433
TraesCS1D02G064600	FBD	1D	R2a	46098620
TraesCS1D02G064800	FBD	1D	R2a	46325758
TraesCS1D02G064900	FBX	1D	R2a	46337801
TraesCS1D02G065900	FBX	1D	R2a	47651465
TraesCS1D02G068100	LRR	1D	R2a	49766146
TraesCS1D02G068200	DUF	1D	R2a	49889180
TraesCS1D02G071900	FBX	1D	R2a	52352848
TraesCS1D02G074000	FBX	1D	R2a	55415870
TraesCS1D02G086900	FBD	1D	R2a	71770133
TraesCS1D02G087000	FBX	1D	R2a	72436135
TraesCS1D02G087400	FBD	1D	R2a	72502201
TraesCS1D02G092600	FBX	1D	R2a	79051146
TraesCS1D02G092800	FBX	1D	R2a	79078619
TraesCS1D02G092900	FBX	1D	R2a	79088802
TraesCS1D02G095900	QAD	1D	R2a	81179141
TraesCS1D02G096000	FBX	1D	R2a	81288634
TraesCS1D02G099900	FBX	1D	R2a	87096351
TraesCS1D02G113500	FBX	1D	C	109948581
TraesCS1D02G115200	FBX	1D	C	111005357
TraesCS1D02G126200	FBX	1D	C	137436030
TraesCS1D02G136700	Kelch	1D	R2b	182678297
TraesCS1D02G136800	FBX	1D	R2b	183031684
TraesCS1D02G138600	FBX	1D	R2b	190479350
TraesCS1D02G143800	FBX	1D	R2b	199365605
TraesCS1D02G153800	FBX	1D	R2b	214268225
TraesCS1D02G158800	FBX	1D	R2b	224308765
TraesCS1D02G165300	FBX	1D	R2b	236323363
TraesCS1D02G172400	FBX	1D	R2b	246107152
TraesCS1D02G172900	FBX	1D	R2b	246953315
TraesCS1D02G185900	DUF	1D	R2b	256973196
TraesCS1D02G187700	PP2	1D	R2b	259780008
TraesCS1D02G196800	FBX	1D	R2b	276750751
TraesCS1D02G207700	FBX	1D	R2b	293915319
TraesCS1D02G207800	FBX	1D	R2b	293934448
TraesCS1D02G207900	FBX	1D	R2b	293950014
TraesCS1D02G208300	FBX	1D	R2b	294220732
TraesCS1D02G219600	ARM	1D	R2b	307350468
TraesCS1D02G222900	FBX	1D	R2b	310254305
TraesCS1D02G229200	FBD	1D	R2b	317185676
TraesCS1D02G232200	FBX	1D	R2b	320583486
TraesCS1D02G232500	FBX	1D	R2b	320735430
TraesCS1D02G233600	FBX	1D	R2b	322034205
TraesCS1D02G233700	FBX	1D	R2b	322132774
TraesCS1D02G236000	FBX	1D	R2b	325593557
TraesCS1D02G247900	FBD	1D	R2b	340984010
TraesCS1D02G256900	FBX	1D	R2b	349444920
TraesCS1D02G257000	FBX	1D	R2b	349472588
TraesCS1D02G259100	FBX	1D	R2b	351543991
TraesCS1D02G259200	FBX	1D	R2b	351916706
TraesCS1D02G261100	FBX	1D	R2b	355185531
TraesCS1D02G268400	FBD	1D	R2b	363863698
TraesCS1D02G273200	TUB	1D	R2b	367432097
TraesCS1D02G277000	FBX	1D	R2b	373997271
TraesCS1D02G278400	FBX	1D	R2b	375957575
TraesCS1D02G282800	FBX	1D	R2b	381007814
TraesCS1D02G285600	DUF	1D	R2b	383723409
TraesCS1D02G285700	FBX	1D	R2b	383756027
TraesCS1D02G294100	FBX	1D	R3	392968341
TraesCS1D02G294200	DUF	1D	R3	393034618
TraesCS1D02G295100	FBX	1D	R3	394061649
TraesCS1D02G295700	FBX	1D	R3	394185648
TraesCS1D02G296900	FBX	1D	R3	394950368
TraesCS1D02G297000	FBX	1D	R3	395102206
TraesCS1D02G306300	FBD	1D	R3	403377894
TraesCS1D02G306400	FBX	1D	R3	403529465
TraesCS1D02G306500	FBD	1D	R3	403551047
TraesCS1D02G307200	FBX	1D	R3	403708739
TraesCS1D02G311100	FBX	1D	R3	407209146
TraesCS1D02G313200	FBX	1D	R3	408627072
TraesCS1D02G320500	Other	1D	R3	414483091
TraesCS1D02G321000	FBA	1D	R3	414569247
TraesCS1D02G331400	FBX	1D	R3	422292461
TraesCS1D02G334300	FBX	1D	R3	423929140
TraesCS1D02G336400	TUB	1D	R3	426599965
TraesCS1D02G345000	FBX	1D	R3	433269189
TraesCS1D02G346600	FBX	1D	R3	434235649
TraesCS1D02G346900	FBD	1D	R3	434269267
TraesCS1D02G349500	FBX	1D	R3	435755014
TraesCS1D02G358900	FBX	1D	R3	442426013
TraesCS1D02G359200	FBX	1D	R3	442687373
TraesCS1D02G360100	FBX	1D	R3	443219319
TraesCS1D02G360200	FBX	1D	R3	443379606
TraesCS1D02G361100	FBX	1D	R3	443962472
TraesCS1D02G361200	FBX	1D	R3	444137498
TraesCS1D02G367200	FBX	1D	R3	447222716
TraesCS1D02G377600	Kelch	1D	R3	453763961
TraesCS1D02G386600	FBX	1D	R3	459523642
TraesCS1D02G386700	FBX	1D	R3	459627780
TraesCS1D02G389700	FBX	1D	R3	461398859
TraesCS1D02G389800	Kelch	1D	R3	461423020
TraesCS1D02G390100	FBX	1D	R3	461539106
TraesCS1D02G392600	FBX	1D	R3	462489164
TraesCS1D02G392800	FBX	1D	R3	462716188
TraesCS1D02G392900	FBX	1D	R3	462723388
TraesCS1D02G402800	FBX	1D	R3	467802277
TraesCS1D02G405100	Kelch	1D	R3	469812227
TraesCS1D02G406100	DUF	1D	R3	470079123
TraesCS1D02G406200	DUF	1D	R3	470086123
TraesCS1D02G406300	DUF	1D	R3	470125812
TraesCS1D02G406500	DUF	1D	R3	470182123
TraesCS1D02G406600	DUF	1D	R3	470185199
TraesCS1D02G406800	DUF	1D	R3	470199885
TraesCS1D02G407700	DUF	1D	R3	470526141
TraesCS1D02G408200	FBX	1D	R3	470657063
TraesCS1D02G409200	FBX	1D	R3	471115371
TraesCS1D02G412100	LRR	1D	R3	473623603
TraesCS1D02G415400	Kelch	1D	R3	474824136
TraesCS1D02G415500	FBX	1D	R3	474877729
TraesCS1D02G415600	FBX	1D	R3	474884093
TraesCS1D02G415700	FBX	1D	R3	474900963
TraesCS1D02G415800	FBX	1D	R3	474904659
TraesCS1D02G416100	FBD	1D	R3	475173686
TraesCS1D02G416500	FBX	1D	R3	475237807
TraesCS1D02G416600	FBX	1D	R3	475280534
TraesCS1D02G422500	DUF	1D	R3	478032863
TraesCS1D02G429300	FBX	1D	R3	481060135
TraesCS1D02G433000	FBX	1D	R3	482440534
TraesCS1D02G437800	FBX	1D	R3	485093413
TraesCS1D02G437900	FBX	1D	R3	485103347
TraesCS1D02G438200	FBX	1D	R3	485250756
TraesCS1D02G440200	FBX	1D	R3	485756126
TraesCS1D02G441100	FBD	1D	R3	486244596
TraesCS1D02G441300	FBD	1D	R3	486334336
TraesCS1D02G447800	FBX	1D	R3	490370637
TraesCS1D02G448100	FBX	1D	R3	490503489
TraesCS2A02G002100	FBX	2A	R1	1165344
TraesCS2A02G006600	DUF	2A	R1	2893791
TraesCS2A02G032400	FBD	2A	R1	14755704
TraesCS2A02G032900	FBX	2A	R1	14890085
TraesCS2A02G038600	FBX	2A	R1	16132503
TraesCS2A02G049800	DUF	2A	R1	19126659
TraesCS2A02G050000	DUF	2A	R1	19171395
TraesCS2A02G050200	FBX	2A	R1	19434440
TraesCS2A02G050700	FBX	2A	R1	19906603
TraesCS2A02G051300	FBX	2A	R1	20041261
TraesCS2A02G058400	FBX	2A	R1	24432990
TraesCS2A02G059300	FBX	2A	R1	25345487
TraesCS2A02G059700	FBD	2A	R1	25475253
TraesCS2A02G062500	Kelch	2A	R1	27740261
TraesCS2A02G066000	FBX	2A	R1	29817699
TraesCS2A02G071400	FBX	2A	R1	31828547
TraesCS2A02G073600	FBX	2A	R1	32500595
TraesCS2A02G073700	FBD	2A	R1	32506429
TraesCS2A02G074200	FBX	2A	R1	32556163
TraesCS2A02G074300	FBX	2A	R1	32775026
TraesCS2A02G074400	FBX	2A	R1	32865329
TraesCS2A02G075100	DUF	2A	R1	33329688
TraesCS2A02G076800	FBD	2A	R1	34503419
TraesCS2A02G079100	FBX	2A	R1	35968497
TraesCS2A02G082800	FBD	2A	R1	37954316
TraesCS2A02G082900	FBD	2A	R1	37971338
TraesCS2A02G083800	FBX	2A	R1	38348477
TraesCS2A02G088100	DUF	2A	R1	41244825
TraesCS2A02G093500	FBA	2A	R2a	47796191
TraesCS2A02G096100	FBD	2A	R2a	49927573
TraesCS2A02G096900	DUF	2A	R2a	50918108
TraesCS2A02G104300	FBX	2A	R2a	57824236
TraesCS2A02G111800	FBX	2A	R2a	63140954
TraesCS2A02G111900	FBX	2A	R2a	63149844
TraesCS2A02G112000	FBX	2A	R2a	63154144
TraesCS2A02G119000	FBX	2A	R2a	69300609
TraesCS2A02G120900	TUB	2A	R2a	70874771
TraesCS2A02G121400	FBX	2A	R2a	71155918
TraesCS2A02G121500	FBX	2A	R2a	71214518
TraesCS2A02G121700	FBX	2A	R2a	71350667
TraesCS2A02G124500	FBX	2A	R2a	73384662
TraesCS2A02G129100	Other	2A	R2a	77272367
TraesCS2A02G142000	FBX	2A	R2a	87548880
TraesCS2A02G142200	FBX	2A	R2a	87855663
TraesCS2A02G153600	LRR	2A	R2a	101537556
TraesCS2A02G154200	DUF	2A	R2a	101851541
TraesCS2A02G167400	Kelch	2A	R2a	120463268
TraesCS2A02G172200	FBX	2A	R2a	128481761
TraesCS2A02G178800	FBD	2A	R2a	137565967
TraesCS2A02G180500	FBX	2A	R2a	139512164
TraesCS2A02G181100	FBX	2A	R2a	140360971
TraesCS2A02G182000	FBX	2A	R2a	141283992
TraesCS2A02G205100	FBX	2A	R2a	182571595
TraesCS2A02G208500	FBX	2A	R2a	190319107
TraesCS2A02G209300	FBX	2A	R2a	193551972
TraesCS2A02G244300	FBX	2A	C	348246443
TraesCS2A02G263100	FBX	2A	R2b	416013849
TraesCS2A02G264200	FBX	2A	R2b	419190103
TraesCS2A02G265300	FBX	2A	R2b	421249736
TraesCS2A02G265600	QAD	2A	R2b	421914838
TraesCS2A02G286200	FBX	2A	R2b	485794364
TraesCS2A02G303500	FBX	2A	R2b	520563121
TraesCS2A02G313400	FBX	2A	R2b	537962980
TraesCS2A02G327500	FBX	2A	R2b	559084919
TraesCS2A02G327700	SEL1	2A	R2b	559121614
TraesCS2A02G329900	DUF	2A	R2b	562509588
TraesCS2A02G336200	FBX	2A	R2b	570014517
TraesCS2A02G341300	FBX	2A	R2b	577213594
TraesCS2A02G342200	FBX	2A	R2b	579076306
TraesCS2A02G342400	FBD	2A	R2b	579447001
TraesCS2A02G344700	FBX	2A	R2b	581965230
TraesCS2A02G351300	Jmjc	2A	R2b	591274566
TraesCS2A02G361800	FBX	2A	R2b	605593188
TraesCS2A02G366400	FBD	2A	R2b	610977891
TraesCS2A02G368800	FBX	2A	R2b	612079906
TraesCS2A02G390300	FBX	2A	R2b	639697264
TraesCS2A02G400100	PP2	2A	R2b	653373555
TraesCS2A02G408800	FBX	2A	R3	666031416
TraesCS2A02G419700	DUF	2A	R3	675709589
TraesCS2A02G423000	FBX	2A	R3	678118727
TraesCS2A02G431300	FBX	2A	R3	684443476
TraesCS2A02G435800	FBX	2A	R3	688233590
TraesCS2A02G450900	FBX	2A	R3	700365044
TraesCS2A02G451200	FBD	2A	R3	700673550
TraesCS2A02G456800	FBX	2A	R3	705527817
TraesCS2A02G463100	WD40	2A	R3	709043760
TraesCS2A02G465500	FBX	2A	R3	710275627
TraesCS2A02G468600	FBX	2A	R3	712539287
TraesCS2A02G475300	FBX	2A	R3	715917972
TraesCS2A02G475500	FBX	2A	R3	715967226
TraesCS2A02G475700	FBX	2A	R3	716170066
TraesCS2A02G487600	FBX	2A	R3	722211015
TraesCS2A02G489900	FBX	2A	R3	723579155
TraesCS2A02G499700	Kelch	2A	R3	729177143
TraesCS2A02G516400	FBX	2A	R3	740074874
TraesCS2A02G522200	FBX	2A	R3	744642776
TraesCS2A02G522800	Kelch	2A	R3	744905506
TraesCS2A02G533600	FBX	2A	R3	749457627
TraesCS2A02G539700	ACTIN	2A	R3	752091668
TraesCS2A02G551700	FBX	2A	R3	758372583
TraesCS2A02G552600	FBX	2A	R3	758526616
TraesCS2A02G552900	FBX	2A	R3	758587695
TraesCS2A02G553200	FBX	2A	R3	758713379
TraesCS2A02G555900	FBD	2A	R3	760120874
TraesCS2A02G567200	FBX	2A	R3	766097386
TraesCS2A02G569100	FBX	2A	R3	766994820
TraesCS2A02G574000	TUB	2A	R3	769224027
TraesCS2A02G575000	FBX	2A	R3	769644087
TraesCS2A02G575300	FBX	2A	R3	770012003
TraesCS2A02G577100	FBX	2A	R3	771329838
TraesCS2A02G585500	FBX	2A	R3	776215232
TraesCS2A02G586000	FBX	2A	R3	776499210
TraesCS2B02G052700	FBX	2B	R1	25844291
TraesCS2B02G060700	FBX	2B	R1	29109905
TraesCS2B02G063800	FBX	2B	R1	30442591
TraesCS2B02G064000	FBA	2B	R1	30539559
TraesCS2B02G064100	FBA	2B	R1	30546763
TraesCS2B02G071000	FBX	2B	R1	37577524
TraesCS2B02G085200	LRR	2B	R1	47540867
TraesCS2B02G085400	LRR	2B	R1	47641149
TraesCS2B02G088600	FBD	2B	R1	49981634
TraesCS2B02G089400	FBX	2B	R1	50413068
TraesCS2B02G089900	FBD	2B	R1	50643005
TraesCS2B02G090000	FBX	2B	R1	50742114
TraesCS2B02G090200	FBX	2B	R1	51104067
TraesCS2B02G090500	FBX	2B	R1	51878634
TraesCS2B02G091700	FBD	2B	R1	52910287
TraesCS2B02G096900	FBD	2B	R1	57117951
TraesCS2B02G098000	FBX	2B	R1	58086952
TraesCS2B02G098300	Kelch	2B	R1	58298469
TraesCS2B02G104500	Kelch	2B	R2a	65060579
TraesCS2B02G107900	FBA	2B	R2a	69005434
TraesCS2B02G108100	FBA	2B	R2a	69036397
TraesCS2B02G108400	DUF	2B	R2a	69066885
TraesCS2B02G111500	FBX	2B	R2a	73390205
TraesCS2B02G112900	FBX	2B	R2a	76073991
TraesCS2B02G115800	FBX	2B	R2a	79324685
TraesCS2B02G116000	FBX	2B	R2a	79652013
TraesCS2B02G121400	FBX	2B	R2a	88929007
TraesCS2B02G128200	FBX	2B	R2a	96050604
TraesCS2B02G130600	Kelch	2B	R2a	97936918
TraesCS2B02G139700	FBX	2B	R2a	106206063
TraesCS2B02G141800	TUB	2B	R2a	108235902
TraesCS2B02G142100	FBX	2B	R2a	109000649
TraesCS2B02G142200	FBX	2B	R2a	109092675
TraesCS2B02G142400	FBX	2B	R2a	109184323
TraesCS2B02G142500	FBX	2B	R2a	109204305
TraesCS2B02G142800	FBX	2B	R2a	109872077
TraesCS2B02G142900	FBX	2B	R2a	109877611
TraesCS2B02G143100	LRR	2B	R2a	109931635
TraesCS2B02G143200	FBX	2B	R2a	109936554
TraesCS2B02G146300	FBX	2B	R2a	112204645
TraesCS2B02G146400	FBX	2B	R2a	112470204
TraesCS2B02G147000	FBX	2B	R2a	113171443
TraesCS2B02G151200	Other	2B	R2a	118071000
TraesCS2B02G151400	Kelch	2B	R2a	118311498
TraesCS2B02G163700	FBX	2B	R2a	136146523
TraesCS2B02G164700	FBX	2B	R2a	136808088
TraesCS2B02G164900	FBX	2B	R2a	136953118
TraesCS2B02G165300	FBX	2B	R2a	137610282
TraesCS2B02G165800	FBX	2B	R2a	138119489
TraesCS2B02G167200	FBX	2B	R2a	140245963
TraesCS2B02G178700	LRR	2B	R2a	153762470
TraesCS2B02G192500	DUF	2B	R2a	167896535
TraesCS2B02G193700	Kelch	2B	R2a	170397631
TraesCS2B02G196900	FBX	2B	R2a	174827665
TraesCS2B02G206600	FBX	2B	R2a	185772820
TraesCS2B02G207700	FBX	2B	R2a	188462037
TraesCS2B02G208300	FBX	2B	R2a	189609334
TraesCS2B02G208500	FBX	2B	R2a	189746376
TraesCS2B02G217900	FBA	2B	R2a	206690124
TraesCS2B02G232500	FBX	2B	R2a	230218730
TraesCS2B02G234900	FBX	2B	R2a	234369521
TraesCS2B02G235300	FBX	2B	R2a	235055723
TraesCS2B02G235500	FBX	2B	R2a	235601062
TraesCS2B02G237400	FBX	2B	R2a	238086698
TraesCS2B02G242700	FBX	2B	R2a	246576692
TraesCS2B02G276400	QAD	2B	C	381924615
TraesCS2B02G276500	Kelch	2B	C	382091961
TraesCS2B02G276600	FBX	2B	C	382253287
TraesCS2B02G277100	FBX	2B	C	382736136
TraesCS2B02G277700	FBD	2B	C	383378963
TraesCS2B02G277900	FBX	2B	C	383649323
TraesCS2B02G297400	FBX	2B	C	416187800
TraesCS2B02G299700	zf_MYND	2B	C	420204493
TraesCS2B02G302900	FBX	2B	C	429148493
TraesCS2B02G309300	FBX	2B	R2b	442331868
TraesCS2B02G320100	FBX	2B	R2b	456177430
TraesCS2B02G325900	FBX	2B	R2b	465655097
TraesCS2B02G332200	FBX	2B	R2b	475301267
TraesCS2B02G339000	FBX	2B	R2b	484492160
TraesCS2B02G339900	FBD	2B	R2b	485315999
TraesCS2B02G345700	FBX	2B	R2b	492619022
TraesCS2B02G346600	FBX	2B	R2b	493430767
TraesCS2B02G354300	SEL1	2B	R2b	505495073
TraesCS2B02G354500	FBX	2B	R2b	505802674
TraesCS2B02G357000	DUF	2B	R2b	510058947
TraesCS2B02G361600	FBX	2B	R2b	514680497
TraesCS2B02G363000	FBX	2B	R2b	517384917
TraesCS2B02G369400	Jmjc	2B	R2b	526772516
TraesCS2B02G378200	FBX	2B	R2b	541093278
TraesCS2B02G385500	FBX	2B	R2b	548970401
TraesCS2B02G386000	FBX	2B	R2b	549249274
TraesCS2B02G391300	DUF	2B	R2b	555853828
TraesCS2B02G394100	DUF	2B	R2b	559168841
TraesCS2B02G413700	DUF	2B	R2b	590229635
TraesCS2B02G418200	PP2	2B	R2b	598966692
TraesCS2B02G427100	FBX	2B	R2b	614335403
TraesCS2B02G427300	FBX	2B	R2b	614438663
TraesCS2B02G438800	DUF	2B	R2b	631134822
TraesCS2B02G441300	Kelch	2B	R2b	632989456
TraesCS2B02G441400	FBX	2B	R2b	633576792
TraesCS2B02G441500	FBX	2B	R2b	633586402
TraesCS2B02G442200	FBX	2B	R2b	634651403
TraesCS2B02G442600	FBX	2B	R2b	636090905
TraesCS2B02G443700	DUF	2B	R2b	636764898
TraesCS2B02G452600	DUF	2B	R2b	646599000
TraesCS2B02G452800	FBX	2B	R2b	646660361
TraesCS2B02G457400	FBX	2B	R2b	651935107
TraesCS2B02G469600	FBX	2B	R3	665939062
TraesCS2B02G469900	FBD	2B	R3	666425869
TraesCS2B02G472700	FBA	2B	R3	669347881
TraesCS2B02G479000	FBX	2B	R3	676194648
TraesCS2B02G479100	FBX	2B	R3	676477865
TraesCS2B02G479200	FBX	2B	R3	676590790
TraesCS2B02G479300	FBX	2B	R3	676680382
TraesCS2B02G484800	WD40	2B	R3	682042143
TraesCS2B02G487000	FBX	2B	R3	683309992
TraesCS2B02G487100	FBX	2B	R3	683487437
TraesCS2B02G491500	FBX	2B	R3	689777712
TraesCS2B02G498600	FBX	2B	R3	695109573
TraesCS2B02G498900	FBX	2B	R3	695172112
TraesCS2B02G499400	FBX	2B	R3	695516036
TraesCS2B02G506900	FBX	2B	R3	703850289
TraesCS2B02G512800	FBX	2B	R3	708186508
TraesCS2B02G514900	FBX	2B	R3	709832528
TraesCS2B02G517100	FBX	2B	R3	712003991
TraesCS2B02G517200	FBX	2B	R3	712051002
TraesCS2B02G517300	FBD	2B	R3	712052878
TraesCS2B02G517800	FBX	2B	R3	712641595
TraesCS2B02G517900	FBX	2B	R3	712772423
TraesCS2B02G518000	FBX	2B	R3	712827205
TraesCS2B02G518100	FBX	2B	R3	712830350
TraesCS2B02G518200	FBX	2B	R3	712832099
TraesCS2B02G520400	FBX	2B	R3	715024033
TraesCS2B02G535900	FBX	2B	R3	731603049
TraesCS2B02G548500	FBX	2B	R3	744390087
TraesCS2B02G551900	FBX	2B	R3	747875277
TraesCS2B02G552900	FBA	2B	R3	748704327
TraesCS2B02G569900	DUF	2B	R3	760830243
TraesCS2B02G570000	ACTIN	2B	R3	760884490
TraesCS2B02G570700	FBX	2B	R3	761283443
TraesCS2B02G583400	FBX	2B	R3	770748534
TraesCS2B02G584300	FBX	2B	R3	771285807
TraesCS2B02G584800	FBX	2B	R3	771823056
TraesCS2B02G584900	FBX	2B	R3	771924265
TraesCS2B02G597800	FBX	2B	R3	780875583
TraesCS2B02G598300	FBX	2B	R3	781152027
TraesCS2B02G598900	FBX	2B	R3	781796928
TraesCS2B02G599100	FBX	2B	R3	781807756
TraesCS2B02G599200	FBX	2B	R3	781828446
TraesCS2B02G601500	FBX	2B	R3	784279432
TraesCS2B02G610300	FBX	2B	R3	789951203
TraesCS2B02G612000	FBX	2B	R3	790863044
TraesCS2B02G613800	TUB	2B	R3	792993260
TraesCS2D02G009300	DUF	2D	R1	5117534
TraesCS2D02G011000	FBX	2D	R1	5421923
TraesCS2D02G019000	FBD	2D	R1	8979969
TraesCS2D02G031700	FBX	2D	R1	12663320
TraesCS2D02G038000	FBX	2D	R1	14085199
TraesCS2D02G038400	FBX	2D	R1	14128052
TraesCS2D02G048900	DUF	2D	R1	17832147
TraesCS2D02G049000	DUF	2D	R1	17956617
TraesCS2D02G050400	FBA	2D	R1	18648884
TraesCS2D02G050500	FBX	2D	R1	18737382
TraesCS2D02G057400	FBX	2D	R1	22843165
TraesCS2D02G058800	DUF	2D	R1	23337916
TraesCS2D02G059000	FBX	2D	R1	23422500
TraesCS2D02G060400	FBX	2D	R1	25030053
TraesCS2D02G060700	FBX	2D	R1	25052222
TraesCS2D02G064400	FBX	2D	R1	27654549
TraesCS2D02G064700	FBX	2D	R1	27772725
TraesCS2D02G070200	LRR	2D	R1	29530288
TraesCS2D02G073300	FBX	2D	R1	30675022
TraesCS2D02G073800	FBD	2D	R1	31513149
TraesCS2D02G074600	LRR	2D	R1	31910855
TraesCS2D02G075400	FBD	2D	R1	32284156
TraesCS2D02G078200	FBA	2D	R1	33545996
TraesCS2D02G080700	FBD	2D	R1	34583498
TraesCS2D02G081800	FBX	2D	R1	35231206
TraesCS2D02G091200	FBX	2D	R2a	43289152
TraesCS2D02G093200	FBX	2D	R2a	44477230
TraesCS2D02G097000	DUF	2D	R2a	49256672
TraesCS2D02G104100	FBX	2D	R2a	56195961
TraesCS2D02G106500	FBD	2D	R2a	58733250
TraesCS2D02G110200	FBX	2D	R2a	61235556
TraesCS2D02G110300	FBX	2D	R2a	61243381
TraesCS2D02G112100	FBX	2D	R2a	62192944
TraesCS2D02G112400	Kelch	2D	R2a	62292792
TraesCS2D02G112500	FBX	2D	R2a	62299040
TraesCS2D02G114000	FBX	2D	R2a	63543240
TraesCS2D02G120700	FBX	2D	R2a	70293515
TraesCS2D02G122900	TUB	2D	R2a	71764271
TraesCS2D02G123500	FBX	2D	R2a	72376399
TraesCS2D02G123600	FBX	2D	R2a	72442636
TraesCS2D02G124100	FBX	2D	R2a	72656966
TraesCS2D02G124200	FBX	2D	R2a	72702557
TraesCS2D02G124400	FBX	2D	R2a	72726255
TraesCS2D02G127300	FBX	2D	R2a	73865363
TraesCS2D02G127400	FBX	2D	R2a	73970674
TraesCS2D02G127900	FBX	2D	R2a	74526393
TraesCS2D02G144000	FBX	2D	R2a	85390795
TraesCS2D02G144100	FBX	2D	R2a	85677242
TraesCS2D02G159000	LRR	2D	R2a	102544388
TraesCS2D02G164300	FBA	2D	R2a	108999913
TraesCS2D02G175100	Kelch	2D	R2a	118553043
TraesCS2D02G188900	FBX	2D	R2a	132296078
TraesCS2D02G189000	FBX	2D	R2a	132699872
TraesCS2D02G189700	FBX	2D	R2a	133273555
TraesCS2D02G211000	FBX	2D	R2a	168132118
TraesCS2D02G215200	FBX	2D	R2a	177461723
TraesCS2D02G216100	FBX	2D	R2a	178857430
TraesCS2D02G218900	FBX	2D	R2a	182781518
TraesCS2D02G258100	QAD	2D	C	314169695
TraesCS2D02G258200	Kelch	2D	C	314320059
TraesCS2D02G259000	FBX	2D	C	314818434
TraesCS2D02G259500	FBD	2D	C	315501544
TraesCS2D02G259700	FBX	2D	C	315987161
TraesCS2D02G260900	FBX	2D	C	317869162
TraesCS2D02G278400	FBX	2D	R2b	349586967
TraesCS2D02G285000	FBX	2D	R2b	360491508
TraesCS2D02G290600	FBX	2D	R2b	372806003
TraesCS2D02G294100	FBX	2D	R2b	376356698
TraesCS2D02G302000	FBX	2D	R2b	385279540
TraesCS2D02G307200	FBX	2D	R2b	394051165
TraesCS2D02G311900	FBX	2D	R2b	401285603
TraesCS2D02G318900	FBX	2D	R2b	409284566
TraesCS2D02G320100	FBX	2D	R2b	411415299
TraesCS2D02G320400	FBX	2D	R2b	411701273
TraesCS2D02G326700	FBX	2D	R2b	420167407
TraesCS2D02G327500	FBD	2D	R2b	420741885
TraesCS2D02G332800	DUF	2D	R2b	426434942
TraesCS2D02G335200	SEL1	2D	R2b	428556392
TraesCS2D02G335400	FBX	2D	R2b	428663037
TraesCS2D02G349100	Jmjc	2D	R2b	446856888
TraesCS2D02G357300	DUF	2D	R2b	459323136
TraesCS2D02G357700	Other	2D	R2b	459824172
TraesCS2D02G365500	FBX	2D	R2b	470240499
TraesCS2D02G373500	DUF	2D	R2b	477105391
TraesCS2D02G388300	FBX	2D	R2b	493884083
TraesCS2D02G393300	DUF	2D	R2b	502575393
TraesCS2D02G397700	PP2	2D	R2b	509742095
TraesCS2D02G406100	FBX	2D	R3	521532694
TraesCS2D02G416800	DUF	2D	R3	531236735
TraesCS2D02G416900	DUF	2D	R3	531316980
TraesCS2D02G419200	Kelch	2D	R3	533166761
TraesCS2D02G419300	FBX	2D	R3	533253215
TraesCS2D02G419400	Other	2D	R3	533664045
TraesCS2D02G419500	FBX	2D	R3	533669915
TraesCS2D02G420800	FBX	2D	R3	534736352
TraesCS2D02G421900	FBX	2D	R3	535287049
TraesCS2D02G424400	FBX	2D	R3	537322306
TraesCS2D02G429200	DUF	2D	R3	540955204
TraesCS2D02G429300	FBX	2D	R3	540966550
TraesCS2D02G434100	FBX	2D	R3	545042759
TraesCS2D02G441600	FBX	2D	R3	552070297
TraesCS2D02G441700	FBX	2D	R3	552073340
TraesCS2D02G448100	FBX	2D	R3	557950465
TraesCS2D02G450900	FBD	2D	R3	560866083
TraesCS2D02G457200	FBX	2D	R3	564923619
TraesCS2D02G463300	FBA	2D	R3	569138727
TraesCS2D02G463700	WD40	2D	R3	569256741
TraesCS2D02G465900	FBX	2D	R3	571662820
TraesCS2D02G474500	FBX	2D	R3	577538856
TraesCS2D02G474800	FBX	2D	R3	577581956
TraesCS2D02G475400	Kelch	2D	R3	577802854
TraesCS2D02G475500	FBX	2D	R3	577829631
TraesCS2D02G475700	FBX	2D	R3	578320832
TraesCS2D02G486000	FBX	2D	R3	586575253
TraesCS2D02G489500	FBX	2D	R3	588500146
TraesCS2D02G489600	FBX	2D	R3	588541000
TraesCS2D02G489800	FBX	2D	R3	588737429
TraesCS2D02G490200	FBX	2D	R3	589191097
TraesCS2D02G492500	FBX	2D	R3	590238051
TraesCS2D02G499800	Kelch	2D	R3	594553761
TraesCS2D02G508500	FBX	2D	R3	601407195
TraesCS2D02G520600	FBX	2D	R3	609653624
TraesCS2D02G524600	FBA	2D	R3	613123743
TraesCS2D02G524700	Kelch	2D	R3	613235132
TraesCS2D02G524800	FBX	2D	R3	613237868
TraesCS2D02G525100	Kelch	2D	R3	613325883
TraesCS2D02G541100	DUF	2D	R3	620399703
TraesCS2D02G541300	ACTIN	2D	R3	620508643
TraesCS2D02G541700	Kelch	2D	R3	620536811
TraesCS2D02G554600	FBX	2D	R3	628939335
TraesCS2D02G556400	FBX	2D	R3	630022416
TraesCS2D02G558100	FBD	2D	R3	631239413
TraesCS2D02G559800	FBD	2D	R3	632421977
TraesCS2D02G584900	TUB	2D	R3	644096696
TraesCS2D02G586000	FBD	2D	R3	644720757
TraesCS2D02G588100	FBX	2D	R3	645683394
TraesCS2D02G592200	FBX	2D	R3	647432801
TraesCS2D02G592300	FBX	2D	R3	647441131
TraesCS2D02G593600	FBX	2D	R3	648106049
TraesCS2D02G593800	FBX	2D	R3	648122505
TraesCS2D02G600600	FBX	2D	R3	651285497
TraesCS2D02G601100	FBX	2D	R3	651433805
TraesCS3A02G015700	FBX	3A	R1	10362132
TraesCS3A02G015900	FBX	3A	R1	10448400
TraesCS3A02G017000	FBX	3A	R1	10941741
TraesCS3A02G017800	FBX	3A	R1	11351867
TraesCS3A02G018000	FBX	3A	R1	11398040
TraesCS3A02G019800	FBX	3A	R1	11882907
TraesCS3A02G024000	FBD	3A	R1	13078691
TraesCS3A02G037400	FBX	3A	R1	20290125
TraesCS3A02G041500	FBX	3A	R1	22250366
TraesCS3A02G042200	FBX	3A	R1	22657912
TraesCS3A02G047300	FBX	3A	R1	25039649
TraesCS3A02G055700	FBX	3A	R1	32152995
TraesCS3A02G056000	Other	3A	R1	32253338
TraesCS3A02G059100	DUF	3A	R1	35755577
TraesCS3A02G063100	FBX	3A	R1	37823841
TraesCS3A02G063300	FBX	3A	R1	37833202
TraesCS3A02G063500	FBX	3A	R1	38013868
TraesCS3A02G064000	FBX	3A	R1	38136787
TraesCS3A02G064200	FBX	3A	R1	38241218
TraesCS3A02G071700	FBX	3A	R1	44442088
TraesCS3A02G072000	FBD	3A	R1	44552658
TraesCS3A02G075300	FBX	3A	R1	46869209
TraesCS3A02G079000	FBX	3A	R1	50937471
TraesCS3A02G079300	PP2	3A	R1	51383855
TraesCS3A02G082000	FBA	3A	R1	53205524
TraesCS3A02G087600	FBX	3A	R1	56410013
TraesCS3A02G092200	LRR	3A	R1	57906531
TraesCS3A02G096100	FBX	3A	R1	61320314
TraesCS3A02G103200	FBX	3A	R2a	66914437
TraesCS3A02G108600	FBX	3A	R2a	74361780
TraesCS3A02G109100	FBX	3A	R2a	75032675
TraesCS3A02G111300	WD40	3A	R2a	78735666
TraesCS3A02G113600	DUF	3A	R2a	80690817
TraesCS3A02G115100	FBX	3A	R2a	83022426
TraesCS3A02G119900	FBX	3A	R2a	93687928
TraesCS3A02G126600	DUF	3A	R2a	102116978
TraesCS3A02G128800	FBD	3A	R2a	106403415
TraesCS3A02G135000	FBX	3A	R2a	112936463
TraesCS3A02G144000	FBX	3A	R2a	125490745
TraesCS3A02G151500	FBX	3A	R2a	140957744
TraesCS3A02G155900	FBD	3A	R2a	149716988
TraesCS3A02G158900	FBX	3A	R2a	157045170
TraesCS3A02G172800	FBX	3A	R2a	188113340
TraesCS3A02G173100	FBX	3A	R2a	191007798
TraesCS3A02G192000	FBX	3A	R2a	247734065
TraesCS3A02G199900	Other	3A	C	328932885
TraesCS3A02G213700	FBD	3A	C	386224216
TraesCS3A02G233100	FBX	3A	R2b	435776059
TraesCS3A02G239100	Kelch	3A	R2b	448310033
TraesCS3A02G243500	FBX	3A	R2b	456809058
TraesCS3A02G256700	FBD	3A	R2b	478675933
TraesCS3A02G270800	TUB	3A	R2b	498236193
TraesCS3A02G282200	FBD	3A	R2b	510722001
TraesCS3A02G282300	FBD	3A	R2b	510830209
TraesCS3A02G291000	FBX	3A	R2b	521304634
TraesCS3A02G296700	FBX	3A	R2b	531451779
TraesCS3A02G307300	DUF	3A	R2b	545358913
TraesCS3A02G310000	FBX	3A	R2b	547981803
TraesCS3A02G326200	FBX	3A	R2b	571412238
TraesCS3A02G331200	FBX	3A	R2b	575614059
TraesCS3A02G333500	FBX	3A	R2b	578954305
TraesCS3A02G336900	FBX	3A	R2b	583928095
TraesCS3A02G338500	FBX	3A	R2b	585034994
TraesCS3A02G353100	FBX	3A	R2b	601134176
TraesCS3A02G367500	FBX	3A	R2b	616472209
TraesCS3A02G369800	FBD	3A	R2b	620757755
TraesCS3A02G371600	FBX	3A	R2b	621846934
TraesCS3A02G372500	FBX	3A	R2b	623061994
TraesCS3A02G375800	FBX	3A	R2b	624864476
TraesCS3A02G377800	Kelch	3A	R2b	627788196
TraesCS3A02G378000	Kelch	3A	R2b	627820057
TraesCS3A02G378300	TUB	3A	R2b	627865523
TraesCS3A02G379100	DUF	3A	R2b	628307976
TraesCS3A02G379400	FBD	3A	R2b	629058531
TraesCS3A02G379500	FBD	3A	R2b	629089565
TraesCS3A02G386700	FBD	3A	R2b	636128855
TraesCS3A02G389000	FBX	3A	R2b	638016595
TraesCS3A02G390000	FBX	3A	R2b	638293185
TraesCS3A02G410000	ARM	3A	R2b	654361322
TraesCS3A02G410100	ARM	3A	R2b	654390413
TraesCS3A02G410300	FBX	3A	R2b	654502059
TraesCS3A02G410700	LRR	3A	R2b	654785094
TraesCS3A02G411000	FBX	3A	R2b	655086589
TraesCS3A02G411300	FBX	3A	R2b	655570627
TraesCS3A02G411400	FBX	3A	R2b	655587809
TraesCS3A02G412300	FBX	3A	R2b	655922955
TraesCS3A02G417400	FBX	3A	R2b	659624729
TraesCS3A02G417500	FBX	3A	R2b	659803677
TraesCS3A02G427000	FBD	3A	R3	670546735
TraesCS3A02G428600	FBX	3A	R3	671760982
TraesCS3A02G429900	zf_MYND	3A	R3	672870125
TraesCS3A02G435400	Kelch	3A	R3	678503878
TraesCS3A02G445100	FBX	3A	R3	686186218
TraesCS3A02G445700	FBX	3A	R3	686535413
TraesCS3A02G445800	FBX	3A	R3	686551626
TraesCS3A02G446100	FBX	3A	R3	686749837
TraesCS3A02G447400	FBX	3A	R3	687483480
TraesCS3A02G453300	FBX	3A	R3	691656168
TraesCS3A02G453600	FBX	3A	R3	691770174
TraesCS3A02G453700	FBX	3A	R3	691954922
TraesCS3A02G453900	FBX	3A	R3	692316436
TraesCS3A02G454000	FBX	3A	R3	692495465
TraesCS3A02G455200	FBX	3A	R3	692981603
TraesCS3A02G455400	FBX	3A	R3	693152275
TraesCS3A02G456500	FBX	3A	R3	693582130
TraesCS3A02G458300	FBX	3A	R3	695516657
TraesCS3A02G460000	FBD	3A	R3	696332958
TraesCS3A02G460300	FBD	3A	R3	696478105
TraesCS3A02G460400	FBD	3A	R3	696601795
TraesCS3A02G460500	FBD	3A	R3	696639213
TraesCS3A02G461700	FBX	3A	R3	697391517
TraesCS3A02G461800	FBX	3A	R3	697457504
TraesCS3A02G462600	FBX	3A	R3	697596954
TraesCS3A02G463100	FBX	3A	R3	697677193
TraesCS3A02G464200	DUF	3A	R3	698711760
TraesCS3A02G464300	DUF	3A	R3	698734678
TraesCS3A02G464500	FBA	3A	R3	698930688
TraesCS3A02G464900	FBA	3A	R3	699534660
TraesCS3A02G465200	FBA	3A	R3	699633761
TraesCS3A02G465300	Kelch	3A	R3	699751342
TraesCS3A02G466000	FBA	3A	R3	699983605
TraesCS3A02G466600	FBX	3A	R3	700423489
TraesCS3A02G467400	FBX	3A	R3	700741187
TraesCS3A02G468700	FBX	3A	R3	701362991
TraesCS3A02G469100	FBX	3A	R3	701857176
TraesCS3A02G469700	FBA	3A	R3	702019661
TraesCS3A02G470300	FBX	3A	R3	702407935
TraesCS3A02G470400	FBX	3A	R3	702421638
TraesCS3A02G476800	FBA	3A	R3	708673444
TraesCS3A02G484000	FBX	3A	R3	713963870
TraesCS3A02G487100	FBA	3A	R3	714940190
TraesCS3A02G493200	FBX	3A	R3	719822504
TraesCS3A02G495900	FBX	3A	R3	721593714
TraesCS3A02G500900	FBX	3A	R3	725235265
TraesCS3A02G511000	FBX	3A	R3	730851653
TraesCS3A02G511800	FBX	3A	R3	731227377
TraesCS3A02G511900	FBX	3A	R3	731787805
TraesCS3A02G512000	FBX	3A	R3	731844350
TraesCS3A02G512200	FBX	3A	R3	731894383
TraesCS3A02G514300	FBX	3A	R3	733045867
TraesCS3A02G514600	FBX	3A	R3	733334864
TraesCS3A02G514700	FBX	3A	R3	733413137
TraesCS3A02G514800	FBX	3A	R3	733437562
TraesCS3A02G514900	FBX	3A	R3	733467075
TraesCS3A02G515000	FBX	3A	R3	733473480
TraesCS3A02G515200	FBX	3A	R3	733481366
TraesCS3A02G515500	FBX	3A	R3	733624377
TraesCS3A02G515800	FBX	3A	R3	733732233
TraesCS3A02G515900	FBX	3A	R3	733861196
TraesCS3A02G516100	FBX	3A	R3	733917392
TraesCS3A02G518400	FBX	3A	R3	735866040
TraesCS3A02G526900	FBX	3A	R3	740748836
TraesCS3A02G529000	FBX	3A	R3	742789375
TraesCS3A02G532500	FBX	3A	R3	745510067
TraesCS3A02G536700	FBX	3A	R3	748235916
TraesCS3A02G538900	FBX	3A	R3	750214678
TraesCS3B02G002100	FBX	3B	R1	2094256
TraesCS3B02G004400	FBA	3B	R1	2505496
TraesCS3B02G005700	FBX	3B	R1	3206539
TraesCS3B02G009800	FBX	3B	R1	4564853
TraesCS3B02G012400	DUF	3B	R1	5601473
TraesCS3B02G018900	PP2	3B	R1	8036058
TraesCS3B02G023400	FBX	3B	R1	10048767
TraesCS3B02G026100	FBX	3B	R1	11232945
TraesCS3B02G026600	FBX	3B	R1	11563129
TraesCS3B02G035300	FBX	3B	R1	17316496
TraesCS3B02G035500	FBX	3B	R1	17333316
TraesCS3B02G036300	FBX	3B	R1	17806924
TraesCS3B02G041500	FBX	3B	R1	20475673
TraesCS3B02G042100	FBX	3B	R1	21347117
TraesCS3B02G046300	FBX	3B	R1	23690026
TraesCS3B02G046400	FBX	3B	R1	23693870
TraesCS3B02G046600	DUF	3B	R1	23714810
TraesCS3B02G068100	FBX	3B	R1	40246814
TraesCS3B02G068800	Other	3B	R1	40867006
TraesCS3B02G071500	DUF	3B	R1	43192742
TraesCS3B02G071800	DUF	3B	R1	43314365
TraesCS3B02G075200	FBX	3B	R1	46104641
TraesCS3B02G075400	FBX	3B	R1	46365946
TraesCS3B02G075900	FBX	3B	R1	46788448
TraesCS3B02G076200	FBX	3B	R1	47122487
TraesCS3B02G076400	FBX	3B	R1	47195839
TraesCS3B02G076500	FBX	3B	R1	47205328
TraesCS3B02G076600	FBX	3B	R1	47211366
TraesCS3B02G076800	FBX	3B	R1	47270960
TraesCS3B02G086300	FBD	3B	R1	54740334
TraesCS3B02G089200	FBX	3B	R1	59065965
TraesCS3B02G091600	Kelch	3B	R1	60630222
TraesCS3B02G094200	FBX	3B	R1	62983361
TraesCS3B02G094500	PP2	3B	R1	63390082
TraesCS3B02G097600	PP2	3B	R1	65339154
TraesCS3B02G100300	FBX	3B	R2a	66820910
TraesCS3B02G102700	FBX	3B	R2a	69362107
TraesCS3B02G103000	FBX	3B	R2a	69621345
TraesCS3B02G108300	DUF	3B	R2a	74178340
TraesCS3B02G111300	FBX	3B	R2a	77427890
TraesCS3B02G111900	FBX	3B	R2a	78233306
TraesCS3B02G120800	FBX	3B	R2a	90938410
TraesCS3B02G127600	FBX	3B	R2a	106418210
TraesCS3B02G130100	WD40	3B	R2a	112284831
TraesCS3B02G133000	DUF	3B	R2a	115399696
TraesCS3B02G137200	FBX	3B	R2a	120627797
TraesCS3B02G139300	FBD	3B	R2a	125929839
TraesCS3B02G142700	DUF	3B	R2a	130648627
TraesCS3B02G145100	FBX	3B	R2a	133383648
TraesCS3B02G147900	FBD	3B	R2a	139224204
TraesCS3B02G150600	FBX	3B	R2a	141752470
TraesCS3B02G150700	DUF	3B	R2a	141815688
TraesCS3B02G150800	DUF	3B	R2a	141864436
TraesCS3B02G168800	FBX	3B	R2a	169431891
TraesCS3B02G170600	FBX	3B	R2a	171596489
TraesCS3B02G173100	FBX	3B	R2a	173374615
TraesCS3B02G178500	FBX	3B	R2a	182755323
TraesCS3B02G178900	FBX	3B	R2a	184963860
TraesCS3B02G179000	FBX	3B	R2a	186095221
TraesCS3B02G184000	FBX	3B	R2a	197794986
TraesCS3B02G189900	FBX	3B	R2a	202001154
TraesCS3B02G192800	FBX	3B	R2a	207243369
TraesCS3B02G195000	FBX	3B	R2a	219343769
TraesCS3B02G198600	FBD	3B	R2a	226083344
TraesCS3B02G203900	FBX	3B	R2a	237734532
TraesCS3B02G204000	FBX	3B	R2a	237973794
TraesCS3B02G207000	FBD	3B	R2a	242668584
TraesCS3B02G210700	FBX	3B	R2a	248249946
TraesCS3B02G210800	FBX	3B	R2a	248582121
TraesCS3B02G220900	FBX	3B	C	271824404
TraesCS3B02G224900	Other	3B	C	306583772
TraesCS3B02G239600	DUF	3B	C	377913613
TraesCS3B02G244400	FBD	3B	C	386533483
TraesCS3B02G244500	FBD	3B	C	387185446
TraesCS3B02G262500	FBX	3B	R2b	421215752
TraesCS3B02G267600	Kelch	3B	R2b	430525428
TraesCS3B02G300700	FBX	3B	R2b	482348828
TraesCS3B02G315900	FBD	3B	R2b	507388820
TraesCS3B02G316000	FBD	3B	R2b	507497801
TraesCS3B02G334000	DUF	3B	R2b	540458291
TraesCS3B02G340400	FBX	3B	R2b	547060421
TraesCS3B02G344700	FBX	3B	R2b	554549297
TraesCS3B02G346800	FBX	3B	R2b	556369658
TraesCS3B02G355500	FBX	3B	R2b	565730080
TraesCS3B02G360100	FBX	3B	R2b	571885949
TraesCS3B02G361400	FBX	3B	R2b	572791352
TraesCS3B02G364700	FBX	3B	R2b	576171382
TraesCS3B02G368000	FBX	3B	R2b	580207171
TraesCS3B02G370100	FBX	3B	R2b	581976202
TraesCS3B02G399200	LRR	3B	R2b	630367534
TraesCS3B02G401700	FBX	3B	R2b	636441156
TraesCS3B02G403900	FBX	3B	R2b	638313383
TraesCS3B02G404900	FBX	3B	R2b	640076369
TraesCS3B02G408000	FBX	3B	R2b	643271593
TraesCS3B02G408100	FBX	3B	R2b	643276302
TraesCS3B02G410600	FBX	3B	R2b	647468221
TraesCS3B02G410800	FBX	3B	R2b	647544875
TraesCS3B02G411000	TUB	3B	R2b	647681346
TraesCS3B02G411400	FBX	3B	R2b	647904705
TraesCS3B02G412000	DUF	3B	R2b	648108217
TraesCS3B02G418800	QAD	3B	R2b	655480650
TraesCS3B02G419600	FBX	3B	R2b	656066955
TraesCS3B02G422100	FBD	3B	R2b	659078995
TraesCS3B02G435400	FBX	3B	R2b	673795794
TraesCS3B02G442600	FBX	3B	R2b	682122690
TraesCS3B02G443100	FBX	3B	R2b	683680559
TraesCS3B02G443500	ARM	3B	R2b	684097924
TraesCS3B02G443700	FBX	3B	R2b	684136862
TraesCS3B02G443800	LRR	3B	R2b	684251401
TraesCS3B02G444000	LRR	3B	R2b	684267724
TraesCS3B02G444400	FBX	3B	R2b	684513993
TraesCS3B02G444700	FBA	3B	R2b	684640353
TraesCS3B02G444800	FBD	3B	R2b	684644981
TraesCS3B02G445800	FBX	3B	R2b	685391032
TraesCS3B02G445900	FBA	3B	R2b	685394666
TraesCS3B02G446000	FBA	3B	R2b	685472906
TraesCS3B02G446900	FBX	3B	R2b	686127660
TraesCS3B02G452300	FBX	3B	R2b	693470467
TraesCS3B02G452400	FBX	3B	R2b	693602396
TraesCS3B02G452500	Other	3B	R2b	693649712
TraesCS3B02G463100	FBX	3B	R2b	705997965
TraesCS3B02G463200	FBD	3B	R2b	706029148
TraesCS3B02G463300	FBD	3B	R2b	706185491
TraesCS3B02G463700	FBD	3B	R2b	706756592
TraesCS3B02G464800	FBX	3B	R2b	707573461
TraesCS3B02G466200	FBX	3B	R2b	708799162
TraesCS3B02G467900	zf_MYND	3B	R2b	711641829
TraesCS3B02G468000	zf_MYND	3B	R2b	711884932
TraesCS3B02G470300	Kelch	3B	R2b	718293205
TraesCS3B02G476900	FBX	3B	R2b	725542692
TraesCS3B02G479700	FBX	3B	R2b	727744288
TraesCS3B02G479800	FBX	3B	R2b	727790147
TraesCS3B02G480400	FBX	3B	R3	728504568
TraesCS3B02G480500	FBX	3B	R3	728585969
TraesCS3B02G480600	FBX	3B	R3	728618196
TraesCS3B02G480700	FBX	3B	R3	728754015
TraesCS3B02G481200	FBX	3B	R3	728890875
TraesCS3B02G481700	Kelch	3B	R3	729169348
TraesCS3B02G483100	FBX	3B	R3	729940825
TraesCS3B02G483300	FBX	3B	R3	729979657
TraesCS3B02G483400	FBX	3B	R3	730165281
TraesCS3B02G491000	FBX	3B	R3	737072854
TraesCS3B02G491100	FBX	3B	R3	737124902
TraesCS3B02G491400	FBX	3B	R3	737783749
TraesCS3B02G491600	FBX	3B	R3	737847373
TraesCS3B02G491800	FBX	3B	R3	738106436
TraesCS3B02G491900	Other	3B	R3	738110088
TraesCS3B02G492000	FBX	3B	R3	738126844
TraesCS3B02G492300	FBX	3B	R3	738295324
TraesCS3B02G492700	FBX	3B	R3	738591721
TraesCS3B02G492800	FBX	3B	R3	738625757
TraesCS3B02G494000	FBX	3B	R3	739033843
TraesCS3B02G494200	FBX	3B	R3	739066262
TraesCS3B02G494300	FBX	3B	R3	739104040
TraesCS3B02G494400	FBD	3B	R3	739107587
TraesCS3B02G494700	FBD	3B	R3	739174520
TraesCS3B02G494800	FBX	3B	R3	739203879
TraesCS3B02G494900	FBD	3B	R3	739215383
TraesCS3B02G495000	FBD	3B	R3	739225193
TraesCS3B02G495100	FBD	3B	R3	739327188
TraesCS3B02G495200	FBD	3B	R3	739329237
TraesCS3B02G495300	FBD	3B	R3	739340512
TraesCS3B02G495500	FBD	3B	R3	739517847
TraesCS3B02G496600	FBX	3B	R3	740043019
TraesCS3B02G496700	FBX	3B	R3	740054709
TraesCS3B02G496900	FBX	3B	R3	740508042
TraesCS3B02G497000	FBX	3B	R3	740518315
TraesCS3B02G497100	FBX	3B	R3	740542712
TraesCS3B02G498400	FBX	3B	R3	741968202
TraesCS3B02G498600	FBX	3B	R3	742110298
TraesCS3B02G499800	FBD	3B	R3	744419961
TraesCS3B02G499900	FBD	3B	R3	744513016
TraesCS3B02G500200	FBD	3B	R3	744546843
TraesCS3B02G500600	FBD	3B	R3	744730920
TraesCS3B02G500700	FBD	3B	R3	744849716
TraesCS3B02G500900	FBD	3B	R3	745203449
TraesCS3B02G501400	FBD	3B	R3	745450619
TraesCS3B02G501600	FBD	3B	R3	745548799
TraesCS3B02G502200	FBD	3B	R3	746287297
TraesCS3B02G502600	FBX	3B	R3	746848974
TraesCS3B02G502700	FBD	3B	R3	746856492
TraesCS3B02G502900	FBD	3B	R3	747096282
TraesCS3B02G503100	FBD	3B	R3	747332355
TraesCS3B02G503200	FBD	3B	R3	747386519
TraesCS3B02G503300	FBD	3B	R3	747495216
TraesCS3B02G504300	FBX	3B	R3	748779561
TraesCS3B02G504400	FBX	3B	R3	748787182
TraesCS3B02G504600	FBX	3B	R3	749025864
TraesCS3B02G505200	FBX	3B	R3	749486526
TraesCS3B02G505800	FBX	3B	R3	749697929
TraesCS3B02G505900	FBX	3B	R3	749727190
TraesCS3B02G506100	FBX	3B	R3	749861384
TraesCS3B02G506300	FBX	3B	R3	749980846
TraesCS3B02G507800	DUF	3B	R3	751752841
TraesCS3B02G507900	FBA	3B	R3	752041284
TraesCS3B02G508200	FBA	3B	R3	752178746
TraesCS3B02G508300	FBA	3B	R3	752263749
TraesCS3B02G508900	FBA	3B	R3	752973342
TraesCS3B02G509200	FBA	3B	R3	753558242
TraesCS3B02G509300	FBX	3B	R3	753561880
TraesCS3B02G509500	FBA	3B	R3	753673753
TraesCS3B02G509900	FBA	3B	R3	753917388
TraesCS3B02G510000	FBA	3B	R3	753964677
TraesCS3B02G511000	FBA	3B	R3	754982818
TraesCS3B02G513000	FBX	3B	R3	756440336
TraesCS3B02G517200	FBX	3B	R3	760335358
TraesCS3B02G520600	FBA	3B	R3	763605393
TraesCS3B02G520900	Other	3B	R3	764358045
TraesCS3B02G524200	FBX	3B	R3	766379525
TraesCS3B02G528600	FBX	3B	R3	770658813
TraesCS3B02G530800	FBX	3B	R3	771666105
TraesCS3B02G533400	FBX	3B	R3	773749226
TraesCS3B02G534100	FBX	3B	R3	773882865
TraesCS3B02G537900	FBX	3B	R3	777842244
TraesCS3B02G538000	FBX	3B	R3	777986339
TraesCS3B02G543900	Other	3B	R3	781465225
TraesCS3B02G549600	FBX	3B	R3	784848592
TraesCS3B02G550600	FBX	3B	R3	785469144
TraesCS3B02G563900	FBX	3B	R3	797013880
TraesCS3B02G565100	FBX	3B	R3	798158556
TraesCS3B02G565300	FBX	3B	R3	798201554
TraesCS3B02G569600	FBX	3B	R3	801190755
TraesCS3B02G570000	FBX	3B	R3	801418370
TraesCS3B02G580200	FBX	3B	R3	809440480
TraesCS3B02G583000	FBX	3B	R3	810954391
TraesCS3B02G583100	FBX	3B	R3	810972060
TraesCS3B02G583200	FBX	3B	R3	810979769
TraesCS3B02G583300	FBX	3B	R3	811042869
TraesCS3B02G583400	FBX	3B	R3	811055158
TraesCS3B02G583500	FBX	3B	R3	811081096
TraesCS3B02G583700	FBX	3B	R3	811113719
TraesCS3B02G583800	FBX	3B	R3	811136453
TraesCS3B02G584000	FBX	3B	R3	811153411
TraesCS3B02G584100	FBX	3B	R3	811181773
TraesCS3B02G585200	DUF	3B	R3	812311492
TraesCS3B02G585900	FBX	3B	R3	812603993
TraesCS3B02G590100	DUF	3B	R3	815283688
TraesCS3B02G591200	DUF	3B	R3	815969701
TraesCS3B02G592600	FBX	3B	R3	816548834
TraesCS3B02G593600	FBX	3B	R3	817259769
TraesCS3B02G594900	DUF	3B	R3	818140561
TraesCS3B02G595000	DUF	3B	R3	818158703
TraesCS3B02G598000	FBX	3B	R3	819949765
TraesCS3B02G598300	FBX	3B	R3	820077455
TraesCS3B02G609300	FBX	3B	R3	828418414
TraesCS3B02G611700	Kelch	3B	R3	829287110
TraesCS3D02G013100	Kelch	3D	R1	4506056
TraesCS3D02G013200	Kelch	3D	R1	4650282
TraesCS3D02G013400	FBX	3D	R1	4853897
TraesCS3D02G014700	FBX	3D	R1	5043706
TraesCS3D02G020400	DUF	3D	R1	6863358
TraesCS3D02G024000	FBA	3D	R1	7595769
TraesCS3D02G027000	FBA	3D	R1	9132089
TraesCS3D02G027100	FBX	3D	R1	9200922
TraesCS3D02G027200	FBA	3D	R1	9245200
TraesCS3D02G028100	FBX	3D	R1	9679604
TraesCS3D02G031200	FBX	3D	R1	11434688
TraesCS3D02G032600	FBX	3D	R1	12093822
TraesCS3D02G034400	FBX	3D	R1	12641623
TraesCS3D02G034600	FBX	3D	R1	12716981
TraesCS3D02G035000	FBX	3D	R1	12798645
TraesCS3D02G038700	FBX	3D	R1	14407191
TraesCS3D02G038800	FBX	3D	R1	14416593
TraesCS3D02G042400	DUF	3D	R1	16193407
TraesCS3D02G056100	Other	3D	R1	23175590
TraesCS3D02G059200	DUF	3D	R1	25987828
TraesCS3D02G059300	DUF	3D	R1	26019634
TraesCS3D02G059400	DUF	3D	R1	26075163
TraesCS3D02G062400	FBX	3D	R1	27564411
TraesCS3D02G063200	FBX	3D	R1	27890382
TraesCS3D02G063300	FBX	3D	R1	27940594
TraesCS3D02G063500	FBX	3D	R1	27950285
TraesCS3D02G063900	FBX	3D	R1	28218346
TraesCS3D02G064000	FBX	3D	R1	28236786
TraesCS3D02G071300	FBX	3D	R1	31868939
TraesCS3D02G071500	FBX	3D	R1	31911305
TraesCS3D02G071900	FBD	3D	R1	32148880
TraesCS3D02G075300	FBX	3D	R1	36358977
TraesCS3D02G079500	Kelch	3D	R1	39430939
TraesCS3D02G079700	PP2	3D	R1	39591297
TraesCS3D02G081600	FBD	3D	R1	40809470
TraesCS3D02G083600	PP2	3D	R1	42396872
TraesCS3D02G085200	FBX	3D	R1	42897411
TraesCS3D02G087700	FBD	3D	R1	44210989
TraesCS3D02G090800	DUF	3D	R1	46097796
TraesCS3D02G092100	FBX	3D	R1	46486328
TraesCS3D02G092300	LRR	3D	R1	46526640
TraesCS3D02G105600	FBA	3D	R2a	58089943
TraesCS3D02G110400	FBX	3D	R2a	64184910
TraesCS3D02G110900	FBX	3D	R2a	64479081
TraesCS3D02G113400	WD40	3D	R2a	67484580
TraesCS3D02G115900	DUF	3D	R2a	69502700
TraesCS3D02G122000	FBD	3D	R2a	79603364
TraesCS3D02G127000	FBX	3D	R2a	84882617
TraesCS3D02G129700	FBD	3D	R2a	89803164
TraesCS3D02G132200	FBX	3D	R2a	91833796
TraesCS3D02G132300	FBX	3D	R2a	92125719
TraesCS3D02G151000	Kelch	3D	R2a	116021863
TraesCS3D02G152400	FBX	3D	R2a	116406031
TraesCS3D02G159500	FBX	3D	R2a	129013191
TraesCS3D02G163600	FBD	3D	R2a	134964471
TraesCS3D02G179500	FBX	3D	R2a	161498771
TraesCS3D02G195100	FBX	3D	C	188818197
TraesCS3D02G204100	Other	3D	C	254365849
TraesCS3D02G216300	FBD	3D	R2b	293197092
TraesCS3D02G216400	FBD	3D	R2b	293611807
TraesCS3D02G220000	FBX	3D	R2b	299926866
TraesCS3D02G239300	Kelch	3D	R2b	331194815
TraesCS3D02G243400	FBX	3D	R2b	338583028
TraesCS3D02G249700	FBX	3D	R2b	349855057
TraesCS3D02G265500	FBX	3D	R2b	367382116
TraesCS3D02G267400	FBX	3D	R2b	371151313
TraesCS3D02G282200	FBD	3D	R2b	390200423
TraesCS3D02G282300	FBD	3D	R2b	390412849
TraesCS3D02G290800	FBX	3D	R2b	400993810
TraesCS3D02G299400	DUF	3D	R2b	414630827
TraesCS3D02G305900	FBD	3D	R2b	419875773
TraesCS3D02G306000	FBX	3D	R2b	419881968
TraesCS3D02G311200	FBX	3D	R2b	426000167
TraesCS3D02G319600	LRR	3D	R2b	433319214
TraesCS3D02G323400	FBX	3D	R2b	436177893
TraesCS3D02G323600	FBX	3D	R2b	436645563
TraesCS3D02G324600	FBX	3D	R2b	437670791
TraesCS3D02G327100	FBX	3D	R2b	439527377
TraesCS3D02G329900	FBX	3D	R2b	442756036
TraesCS3D02G332000	FBX	3D	R2b	444072986
TraesCS3D02G347200	FBX	3D	R2b	458885984
TraesCS3D02G360400	FBX	3D	R2b	474121550
TraesCS3D02G365400	FBX	3D	R2b	479630901
TraesCS3D02G368300	FBX	3D	R2b	481716974
TraesCS3D02G370900	FBX	3D	R2b	484675838
TraesCS3D02G371200	FBX	3D	R2b	484735451
TraesCS3D02G371300	FBX	3D	R2b	484806044
TraesCS3D02G371600	TUB	3D	R2b	484823671
TraesCS3D02G372000	FBX	3D	R2b	485141613
TraesCS3D02G372600	DUF	3D	R2b	485362432
TraesCS3D02G379700	Kelch	3D	R2b	496585948
TraesCS3D02G380500	FBX	3D	R2b	496768555
TraesCS3D02G382400	FBD	3D	R2b	498118349
TraesCS3D02G398500	FBD	3D	R2b	513387384
TraesCS3D02G401000	FBX	3D	R2b	515707929
TraesCS3D02G405300	LRR	3D	R2b	519684953
TraesCS3D02G405600	FBX	3D	R2b	520155249
TraesCS3D02G405700	FBD	3D	R2b	520161597
TraesCS3D02G406600	FBA	3D	R2b	520428002
TraesCS3D02G412900	FBX	3D	R2b	525538913
TraesCS3D02G413000	FBX	3D	R2b	525635139
TraesCS3D02G421800	FBX	3D	R2b	533922657
TraesCS3D02G422000	FBD	3D	R2b	533960349
TraesCS3D02G422100	FBD	3D	R2b	534117531
TraesCS3D02G422600	FBD	3D	R2b	535401771
TraesCS3D02G425300	zf_MYND	3D	R2b	537558409
TraesCS3D02G426400	FBX	3D	R2b	539241864
TraesCS3D02G428200	Kelch	3D	R2b	542385572
TraesCS3D02G437700	FBX	3D	R3	548695915
TraesCS3D02G437800	FBX	3D	R3	548715449
TraesCS3D02G437900	FBX	3D	R3	548728671
TraesCS3D02G440100	FBX	3D	R3	550458728
TraesCS3D02G440800	DUF	3D	R3	551225128
TraesCS3D02G446300	FBX	3D	R3	555144792
TraesCS3D02G446500	FBX	3D	R3	555306006
TraesCS3D02G446600	FBX	3D	R3	555314670
TraesCS3D02G447900	FBX	3D	R3	556100205
TraesCS3D02G448200	FBD	3D	R3	556848109
TraesCS3D02G448400	FBD	3D	R3	556856764
TraesCS3D02G448500	FBD	3D	R3	556897045
TraesCS3D02G449500	FBX	3D	R3	557724489
TraesCS3D02G449600	FBX	3D	R3	557797914
TraesCS3D02G449700	FBX	3D	R3	557880293
TraesCS3D02G451100	FBX	3D	R3	559121689
TraesCS3D02G452200	FBX	3D	R3	560026053
TraesCS3D02G452800	FBD	3D	R3	560235163
TraesCS3D02G453000	FBD	3D	R3	560269668
TraesCS3D02G453400	FBD	3D	R3	560553892
TraesCS3D02G453500	FBD	3D	R3	560642385
TraesCS3D02G453800	FBD	3D	R3	560785953
TraesCS3D02G454000	FBD	3D	R3	560828986
TraesCS3D02G455100	FBX	3D	R3	561456689
TraesCS3D02G455200	FBX	3D	R3	561462653
TraesCS3D02G455400	FBX	3D	R3	561711703
TraesCS3D02G455900	FBX	3D	R3	562181536
TraesCS3D02G456200	FBX	3D	R3	562350195
TraesCS3D02G456400	FBX	3D	R3	562379347
TraesCS3D02G456600	FBX	3D	R3	562460848
TraesCS3D02G456700	FBX	3D	R3	562499767
TraesCS3D02G456800	FBX	3D	R3	562511781
TraesCS3D02G457000	FBX	3D	R3	562539774
TraesCS3D02G457100	FBX	3D	R3	562546906
TraesCS3D02G458200	DUF	3D	R3	563596500
TraesCS3D02G458900	DUF	3D	R3	564145529
TraesCS3D02G460500	FBA	3D	R3	565453474
TraesCS3D02G460700	FBA	3D	R3	565605548
TraesCS3D02G460900	FBA	3D	R3	565643352
TraesCS3D02G461100	FBA	3D	R3	565676789
TraesCS3D02G461300	FBA	3D	R3	565832428
TraesCS3D02G462500	FBX	3D	R3	567065164
TraesCS3D02G463100	FBA	3D	R3	567220299
TraesCS3D02G463200	FBA	3D	R3	567224129
TraesCS3D02G463400	FBA	3D	R3	567301981
TraesCS3D02G463900	FBA	3D	R3	567903851
TraesCS3D02G464000	FBX	3D	R3	568007143
TraesCS3D02G464500	FBA	3D	R3	568236055
TraesCS3D02G465200	FBA	3D	R3	569119647
TraesCS3D02G471300	FBX	3D	R3	573729042
TraesCS3D02G472500	FBX	3D	R3	574485135
TraesCS3D02G474400	FBX	3D	R3	575599914
TraesCS3D02G477400	FBX	3D	R3	577432354
TraesCS3D02G479000	FBX	3D	R3	578273520
TraesCS3D02G479600	FBX	3D	R3	578650693
TraesCS3D02G481100	FBX	3D	R3	579399669
TraesCS3D02G481500	FBX	3D	R3	579582859
TraesCS3D02G482400	FBA	3D	R3	579700043
TraesCS3D02G483500	FBX	3D	R3	580727446
TraesCS3D02G490000	Other	3D	R3	584338314
TraesCS3D02G491100	FBX	3D	R3	584860392
TraesCS3D02G491200	FBX	3D	R3	584932938
TraesCS3D02G492000	FBX	3D	R3	585879817
TraesCS3D02G503300	FBX	3D	R3	591254259
TraesCS3D02G511700	FBX	3D	R3	596636518
TraesCS3D02G518500	FBX	3D	R3	601483280
TraesCS3D02G518800	FBX	3D	R3	601618545
TraesCS3D02G519400	FBX	3D	R3	602237672
TraesCS3D02G519500	FBX	3D	R3	602261633
TraesCS3D02G520300	FBX	3D	R3	602781389
TraesCS3D02G520400	FBX	3D	R3	602803675
TraesCS3D02G523000	FBX	3D	R3	603945438
TraesCS3D02G523100	FBX	3D	R3	603964699
TraesCS3D02G523400	FBX	3D	R3	604125024
TraesCS3D02G523600	FBX	3D	R3	604237867
TraesCS3D02G523700	FBX	3D	R3	604253815
TraesCS3D02G523800	FBX	3D	R3	604289237
TraesCS3D02G529600	FBX	3D	R3	606909503
TraesCS3D02G532600	FBX	3D	R3	608455065
TraesCS3D02G534300	FBX	3D	R3	609237109
TraesCS3D02G537700	FBX	3D	R3	610801630
TraesCS3D02G540000	Kelch	3D	R3	611566527
TraesCS3D02G545400	DUF	3D	R3	615008015
TraesCS3D02G545500	FBX	3D	R3	615081349
TraesCS4A02G009100	FBX	4A	R1	5525748
TraesCS4A02G009900	FBX	4A	R1	5834429
TraesCS4A02G013800	FBX	4A	R1	8206546
TraesCS4A02G013900	FBX	4A	R1	8512315
TraesCS4A02G018600	FBX	4A	R1	12163166
TraesCS4A02G018700	FBX	4A	R1	12169944
TraesCS4A02G018800	FBX	4A	R1	12211010
TraesCS4A02G019200	FBX	4A	R1	12402692
TraesCS4A02G020200	Kelch	4A	R1	13759297
TraesCS4A02G021100	FBX	4A	R1	14344018
TraesCS4A02G021200	FBX	4A	R1	14358911
TraesCS4A02G033700	FBX	4A	R1	25810915
TraesCS4A02G033900	FBX	4A	R1	26015825
TraesCS4A02G038900	FBX	4A	R1	31169733
TraesCS4A02G041300	PP2	4A	R1	34680475
TraesCS4A02G042900	FBX	4A	R1	36101850
TraesCS4A02G048500	FBX	4A	R1	39272446
TraesCS4A02G048600	FBX	4A	R1	39464143
TraesCS4A02G049600	FBX	4A	R1	40437808
TraesCS4A02G060300	FBX	4A	R2a	56511293
TraesCS4A02G076500	FBA	4A	R2a	75441152
TraesCS4A02G086200	FBD	4A	R2a	90440824
TraesCS4A02G088900	FBX	4A	R2a	94825252
TraesCS4A02G127600	FBX	4A	R2a	164627254
TraesCS4A02G140800	TUB	4A	C	217655140
TraesCS4A02G142500	LRR	4A	C	229512171
TraesCS4A02G164000	Kelch	4A	C	375733434
TraesCS4A02G195900	FBX	4A	R2b	478210863
TraesCS4A02G196700	FBX	4A	R2b	478752801
TraesCS4A02G197100	DUF	4A	R2b	479430999
TraesCS4A02G197200	DUF	4A	R2b	479625450
TraesCS4A02G197400	DUF	4A	R2b	481065479
TraesCS4A02G198200	FBX	4A	R2b	483383956
TraesCS4A02G199900	FBD	4A	R2b	487918506
TraesCS4A02G209000	TUB	4A	R2b	502031875
TraesCS4A02G212300	FBX	4A	R2b	507962175
TraesCS4A02G213000	FBX	4A	R2b	511083784
TraesCS4A02G215700	FBX	4A	R2b	514344462
TraesCS4A02G215800	FBX	4A	R2b	514355210
TraesCS4A02G218600	WD40	4A	R2b	521078622
TraesCS4A02G228600	Kelch	4A	R2b	537184169
TraesCS4A02G228800	Kelch	4A	R2b	537274080
TraesCS4A02G234900	FBX	4A	R2b	544032718
TraesCS4A02G249900	FBX	4A	R2b	560971799
TraesCS4A02G256400	FBX	4A	R2b	567708386
TraesCS4A02G275700	LysM	4A	R2b	584675986
TraesCS4A02G282600	FBX	4A	R2b	590098445
TraesCS4A02G309100	FBX	4A	R3	602382165
TraesCS4A02G316100	FBX	4A	R3	606340512
TraesCS4A02G319200	PP2	4A	R3	608261431
TraesCS4A02G320400	PP2	4A	R3	608882366
TraesCS4A02G322000	DUF	4A	R3	610132669
TraesCS4A02G322700	FBX	4A	R3	610642778
TraesCS4A02G322800	FBX	4A	R3	610709026
TraesCS4A02G322900	FBX	4A	R3	610819029
TraesCS4A02G323000	FBD	4A	R3	611028156
TraesCS4A02G323200	FBX	4A	R3	611074169
TraesCS4A02G323300	FBX	4A	R3	611204084
TraesCS4A02G325200	FBX	4A	R3	612533658
TraesCS4A02G329700	FBX	4A	R3	614908663
TraesCS4A02G329900	FBX	4A	R3	615101376
TraesCS4A02G330600	FBX	4A	R3	615365051
TraesCS4A02G331000	FBX	4A	R3	615457708
TraesCS4A02G332200	FBX	4A	R3	616612998
TraesCS4A02G332300	FBX	4A	R3	616618711
TraesCS4A02G332400	FBX	4A	R3	616664526
TraesCS4A02G332600	FBX	4A	R3	616703061
TraesCS4A02G332700	FBX	4A	R3	616876772
TraesCS4A02G332900	FBX	4A	R3	616886030
TraesCS4A02G333000	FBX	4A	R3	616897591
TraesCS4A02G333100	FBX	4A	R3	616903264
TraesCS4A02G343600	FBX	4A	R3	623340391
TraesCS4A02G343900	FBX	4A	R3	623952269
TraesCS4A02G346700	FBX	4A	R3	625253506
TraesCS4A02G347400	FBX	4A	R3	625397019
TraesCS4A02G347900	FBX	4A	R3	625544105
TraesCS4A02G348100	FBX	4A	R3	625686121
TraesCS4A02G350800	FBX	4A	R3	626977588
TraesCS4A02G350900	FBX	4A	R3	626990304
TraesCS4A02G351400	FBX	4A	R3	627302137
TraesCS4A02G354400	DUF	4A	R3	628931224
TraesCS4A02G356900	FBX	4A	R3	630042407
TraesCS4A02G359300	FBX	4A	R3	632618101
TraesCS4A02G366300	FBX	4A	R3	639384382
TraesCS4A02G366500	FBX	4A	R3	639986958
TraesCS4A02G366600	Other	4A	R3	639997436
TraesCS4A02G366700	FBX	4A	R3	640006923
TraesCS4A02G372700	FBX	4A	R3	647321491
TraesCS4A02G373400	FBA	4A	R3	648795295
TraesCS4A02G376400	FBX	4A	R3	650847794
TraesCS4A02G378500	FBX	4A	R3	656031374
TraesCS4A02G378700	FBX	4A	R3	656250309
TraesCS4A02G379000	FBX	4A	R3	656500730
TraesCS4A02G382500	FBA	4A	R3	660755930
TraesCS4A02G382600	FBX	4A	R3	660769780
TraesCS4A02G383200	FBX	4A	R3	661022586
TraesCS4A02G383600	FBA	4A	R3	661280752
TraesCS4A02G395300	DUF	4A	R3	669994899
TraesCS4A02G396000	DUF	4A	R3	670981832
TraesCS4A02G396100	DUF	4A	R3	670987203
TraesCS4A02G397100	DUF	4A	R3	672320965
TraesCS4A02G397600	DUF	4A	R3	673030300
TraesCS4A02G398000	DUF	4A	R3	673146842
TraesCS4A02G398200	DUF	4A	R3	673218088
TraesCS4A02G399100	FBX	4A	R3	673858260
TraesCS4A02G423300	FBX	4A	R3	693452229
TraesCS4A02G423400	FBX	4A	R3	693491564
TraesCS4A02G430700	FBX	4A	R3	701943080
TraesCS4A02G431100	FBX	4A	R3	702030138
TraesCS4A02G435700	FBX	4A	R3	705641476
TraesCS4A02G435800	FBX	4A	R3	705695436
TraesCS4A02G446200	FBX	4A	R3	713834773
TraesCS4A02G451300	FBX	4A	R3	716955551
TraesCS4A02G451500	FBX	4A	R3	716975819
TraesCS4A02G451900	FBX	4A	R3	717236815
TraesCS4A02G452000	FBX	4A	R3	717257410
TraesCS4A02G452200	FBX	4A	R3	717288398
TraesCS4A02G452300	FBX	4A	R3	717298162
TraesCS4A02G452800	FBX	4A	R3	717755354
TraesCS4A02G453000	FBX	4A	R3	717760707
TraesCS4A02G453100	FBX	4A	R3	717806085
TraesCS4A02G453200	FBX	4A	R3	717808909
TraesCS4A02G454000	FBX	4A	R3	718079606
TraesCS4A02G454100	FBX	4A	R3	718185592
TraesCS4A02G454200	FBX	4A	R3	718424544
TraesCS4A02G454600	FBX	4A	R3	718753115
TraesCS4A02G455300	FBX	4A	R3	718938590
TraesCS4A02G455600	Kelch	4A	R3	719017526
TraesCS4A02G455700	FBX	4A	R3	719053686
TraesCS4A02G461300	FBX	4A	R3	726082665
TraesCS4A02G464400	Kelch	4A	R3	728353284
TraesCS4A02G465100	FBX	4A	R3	728554313
TraesCS4A02G465500	Kelch	4A	R3	729057863
TraesCS4A02G466200	Kelch	4A	R3	729158929
TraesCS4A02G466400	FBX	4A	R3	729237923
TraesCS4A02G467900	Kelch	4A	R3	729820754
TraesCS4A02G468200	Kelch	4A	R3	730004464
TraesCS4A02G469400	FBX	4A	R3	731098851
TraesCS4A02G472100	Kelch	4A	R3	732513094
TraesCS4A02G473800	FBX	4A	R3	733640450
TraesCS4A02G473900	FBX	4A	R3	733672307
TraesCS4A02G474400	FBX	4A	R3	733743053
TraesCS4A02G474600	FBX	4A	R3	733762355
TraesCS4A02G484100	FBX	4A	R3	738743500
TraesCS4A02G492200	FBX	4A	R3	741432462
TraesCS4A02G494000	FBX	4A	R3	742165522
TraesCS4B02G020500	FBX	4B	R1	14533763
TraesCS4B02G021400	FBX	4B	R1	15421281
TraesCS4B02G025000	FBX	4B	R1	17825846
TraesCS4B02G025100	FBX	4B	R1	17851139
TraesCS4B02G029100	FBX	4B	R1	21397351
TraesCS4B02G030700	FBX	4B	R1	22898268
TraesCS4B02G038000	LysM	4B	R1	27528622
TraesCS4B02G058300	FBX	4B	R2a	49460992
TraesCS4B02G060700	FBD	4B	R2a	52656412
TraesCS4B02G060900	FBA	4B	R2a	52867046
TraesCS4B02G061700	FBA	4B	R2a	53075530
TraesCS4B02G064800	FBX	4B	R2a	57796223
TraesCS4B02G080100	FBX	4B	R2a	77665951
TraesCS4B02G086800	FBX	4B	R2a	86757444
TraesCS4B02G087600	Kelch	4B	R2a	88156689
TraesCS4B02G087800	Kelch	4B	R2a	88404822
TraesCS4B02G095100	FBX	4B	R2a	97925719
TraesCS4B02G095900	FBX	4B	R2a	99438482
TraesCS4B02G097400	WD40	4B	R2a	101976982
TraesCS4B02G100200	FBX	4B	R2a	105962464
TraesCS4B02G100400	FBX	4B	R2a	106049489
TraesCS4B02G100500	FBX	4B	R2a	106060426
TraesCS4B02G102800	FBX	4B	R2a	109049727
TraesCS4B02G103300	FBX	4B	R2a	109316150
TraesCS4B02G103600	FBX	4B	R2a	109791008
TraesCS4B02G112600	TUB	4B	R2a	126601325
TraesCS4B02G115300	FBX	4B	R2a	132056738
TraesCS4B02G115500	FBX	4B	R2a	132295380
TraesCS4B02G117200	FBX	4B	R2a	135815013
TraesCS4B02G118000	DUF	4B	R2a	137703601
TraesCS4B02G118200	DUF	4B	R2a	138277596
TraesCS4B02G119000	FBD	4B	R2a	139549233
TraesCS4B02G119100	FBD	4B	R2a	139572236
TraesCS4B02G119200	FBD	4B	R2a	139594077
TraesCS4B02G157500	Kelch	4B	C	296950374
TraesCS4B02G166400	TUB	4B	C	359725154
TraesCS4B02G177100	FBX	4B	R2b	387511704
TraesCS4B02G183700	LRR	4B	R2b	403036223
TraesCS4B02G183800	FBX	4B	R2b	403056016
TraesCS4B02G218300	FBD	4B	R2b	460156961
TraesCS4B02G232400	FBA	4B	R2b	483910097
TraesCS4B02G232500	FBA	4B	R2b	483939429
TraesCS4B02G235800	Other	4B	R2b	492225396
TraesCS4B02G255100	FBX	4B	R2b	520231890
TraesCS4B02G255300	FBX	4B	R2b	520238879
TraesCS4B02G256300	FBX	4B	R2b	521712644
TraesCS4B02G258700	FBX	4B	R2b	525271268
TraesCS4B02G258800	FBX	4B	R2b	525305062
TraesCS4B02G262300	PP2	4B	R2b	531480520
TraesCS4B02G263400	FBX	4B	R2b	534327743
TraesCS4B02G264600	FBX	4B	R2b	535243751
TraesCS4B02G264800	FBD	4B	R2b	535346919
TraesCS4B02G266900	FBX	4B	R3	539479617
TraesCS4B02G271600	FBX	4B	R3	547580475
TraesCS4B02G271700	FBX	4B	R3	548105727
TraesCS4B02G277300	FBA	4B	R3	559157657
TraesCS4B02G282300	FBX	4B	R3	565530727
TraesCS4B02G283400	Kelch	4B	R3	566980539
TraesCS4B02G283500	Kelch	4B	R3	566983051
TraesCS4B02G285100	FBX	4B	R3	568602349
TraesCS4B02G285200	FBX	4B	R3	568668533
TraesCS4B02G285300	FBX	4B	R3	568719667
TraesCS4B02G285700	Kelch	4B	R3	569371219
TraesCS4B02G306800	FBX	4B	R3	596344998
TraesCS4B02G337700	FBX	4B	R3	630015904
TraesCS4B02G337800	FBX	4B	R3	630044658
TraesCS4B02G355800	FBX	4B	R3	646672694
TraesCS4B02G356300	PP2	4B	R3	646924895
TraesCS4B02G364600	FBX	4B	R3	652956967
TraesCS4B02G365200	FBD	4B	R3	653219227
TraesCS4B02G365300	FBD	4B	R3	653412910
TraesCS4B02G367100	Kelch	4B	R3	654203136
TraesCS4B02G371400	ARM	4B	R3	656911031
TraesCS4B02G372800	FBX	4B	R3	657605937
TraesCS4B02G383600	FBX	4B	R3	662770670
TraesCS4B02G384500	FBX	4B	R3	663801983
TraesCS4B02G388000	FBX	4B	R3	665421741
TraesCS4B02G389200	FBX	4B	R3	665921059
TraesCS4B02G389600	FBX	4B	R3	665975927
TraesCS4B02G391600	FBX	4B	R3	667352900
TraesCS4B02G392900	FBX	4B	R3	667680560
TraesCS4B02G393800	FBX	4B	R3	667975646
TraesCS4B02G397200	FBD	4B	R3	671674974
TraesCS4B02G399100	FBX	4B	R3	673225360
TraesCS4D02G005200	FBX	4D	R1	3225269
TraesCS4D02G022900	FBX	4D	R1	9593712
TraesCS4D02G023300	FBX	4D	R2a	10010960
TraesCS4D02G028200	FBX	4D	R2a	12542955
TraesCS4D02G035300	LysM	4D	R2a	15929136
TraesCS4D02G059800	FBD	4D	R2a	35655861
TraesCS4D02G063600	FBX	4D	R2a	39358100
TraesCS4D02G064300	DUF	4D	R2a	39612337
TraesCS4D02G079000	FBX	4D	R2a	52780851
TraesCS4D02G084900	Kelch	4D	R2a	58947568
TraesCS4D02G085000	Kelch	4D	R2a	59414888
TraesCS4D02G093800	WD40	4D	R2a	69258155
TraesCS4D02G097000	FBX	4D	R2a	73993653
TraesCS4D02G097100	FBX	4D	R2a	73998086
TraesCS4D02G098700	FBX	4D	R2a	75509207
TraesCS4D02G099400	FBX	4D	R2a	76611905
TraesCS4D02G099800	FBX	4D	R2a	77028386
TraesCS4D02G100100	FBX	4D	R2a	77126282
TraesCS4D02G100400	FBX	4D	R2a	77289755
TraesCS4D02G100500	FBX	4D	R2a	77297377
TraesCS4D02G100600	FBX	4D	R2a	77908495
TraesCS4D02G100700	FBX	4D	R2a	78368288
TraesCS4D02G110100	TUB	4D	R2a	89541764
TraesCS4D02G113000	FBD	4D	R2a	93612964
TraesCS4D02G113200	FBD	4D	R2a	93761686
TraesCS4D02G115000	FBX	4D	R2a	95878708
TraesCS4D02G115700	DUF	4D	R2a	96713623
TraesCS4D02G115800	DUF	4D	R2a	96893772
TraesCS4D02G116300	FBX	4D	R2a	97384461
TraesCS4D02G117200	FBD	4D	R2a	97962506
TraesCS4D02G117300	FBD	4D	R2a	97970244
TraesCS4D02G117500	FBD	4D	R2a	98015868
TraesCS4D02G117600	FBD	4D	R2a	98078847
TraesCS4D02G148000	LRR	4D	C	144896961
TraesCS4D02G164200	TUB	4D	R2b	263951686
TraesCS4D02G178800	FBX	4D	R2b	310111541
TraesCS4D02G215900	FBX	4D	R2b	369862745
TraesCS4D02G222500	FBX	4D	R2b	379501552
TraesCS4D02G233700	FBA	4D	R2b	394193834
TraesCS4D02G233800	FBA	4D	R2b	394301379
TraesCS4D02G237200	FBX	4D	R2b	399190339
TraesCS4D02G254900	FBX	4D	R2b	423881397
TraesCS4D02G255000	FBX	4D	R2b	423907543
TraesCS4D02G262300	PP2	4D	R3	433367157
TraesCS4D02G263600	FBX	4D	R3	434467428
TraesCS4D02G264600	FBX	4D	R3	435060857
TraesCS4D02G264900	FBX	4D	R3	435141678
TraesCS4D02G270800	FBX	4D	R3	441639322
TraesCS4D02G274100	FBX	4D	R3	444240736
TraesCS4D02G281100	FBX	4D	R3	452316737
TraesCS4D02G281200	FBX	4D	R3	452392218
TraesCS4D02G281500	FBX	4D	R3	452563148
TraesCS4D02G283900	FBX	4D	R3	455532283
TraesCS4D02G284000	FBX	4D	R3	455602536
TraesCS4D02G284100	FBX	4D	R3	455619715
TraesCS4D02G284200	FBX	4D	R3	455627583
TraesCS4D02G284300	FBX	4D	R3	455650691
TraesCS4D02G288900	FBX	4D	R3	459686959
TraesCS4D02G289000	FBX	4D	R3	460049630
TraesCS4D02G304800	FBX	4D	R3	473753900
TraesCS4D02G333100	FBX	4D	R3	490405297
TraesCS4D02G333200	FBX	4D	R3	490413437
TraesCS4D02G340300	FBD	4D	R3	497648649
TraesCS4D02G340400	FBX	4D	R3	497654803
TraesCS4D02G349200	FBX	4D	R3	502420122
TraesCS4D02G350000	PP2	4D	R3	502561510
TraesCS4D02G352300	FBX	4D	R3	503624321
TraesCS4D02G356700	FBX	4D	R3	505384995
TraesCS4D02G360400	Kelch	4D	R3	507352544
TraesCS4D02G364200	FBX	4D	R3	509273889
TraesCS4D02G364300	FBX	4D	R3	509277096
TraesCS4D02G366000	ARM	4D	R3	509827442
TraesCS5A02G005000	FBX	5A	R1	3315225
TraesCS5A02G005700	FBX	5A	R1	3424404
TraesCS5A02G022800	DUF	5A	R1	18663917
TraesCS5A02G023100	DUF	5A	R1	18681805
TraesCS5A02G027700	FBX	5A	R1	23615525
TraesCS5A02G029100	LRR	5A	R1	25019874
TraesCS5A02G035600	FBX	5A	R1	32898440
TraesCS5A02G037300	FBX	5A	R1	34527428
TraesCS5A02G037500	FBD	5A	R1	34905328
TraesCS5A02G051300	Kelch	5A	R2a	46571401
TraesCS5A02G053300	FBX	5A	R2a	48371040
TraesCS5A02G053900	FBX	5A	R2a	48969319
TraesCS5A02G058400	FBX	5A	R2a	57367264
TraesCS5A02G065700	FBX	5A	R2a	71462765
TraesCS5A02G065800	FBD	5A	R2a	72229854
TraesCS5A02G065900	FBX	5A	R2a	72331707
TraesCS5A02G066000	FBX	5A	R2a	72389614
TraesCS5A02G067700	FBD	5A	R2a	75050575
TraesCS5A02G067800	FBD	5A	R2a	75340336
TraesCS5A02G068100	FBD	5A	R2a	76493015
TraesCS5A02G069200	FBD	5A	R2a	77791743
TraesCS5A02G069300	FBD	5A	R2a	77797820
TraesCS5A02G073200	FBX	5A	R2a	85256837
TraesCS5A02G075400	FBX	5A	R2a	90626133
TraesCS5A02G080400	FBX	5A	R2a	100711694
TraesCS5A02G085700	FBD	5A	R2a	113611878
TraesCS5A02G094200	Kelch	5A	R2a	130287076
TraesCS5A02G099900	FBX	5A	C	143351835
TraesCS5A02G103000	FBX	5A	C	158915159
TraesCS5A02G124100	TUB	5A	R2b	271055963
TraesCS5A02G126800	FBX	5A	R2b	280239197
TraesCS5A02G137000	Kelch	5A	R2b	309020029
TraesCS5A02G142800	FBX	5A	R2b	316518625
TraesCS5A02G152500	FBX	5A	R2b	329696403
TraesCS5A02G161400	LRR	5A	R2b	343598627
TraesCS5A02G166200	Jmjc	5A	R2b	355165307
TraesCS5A02G166500	FBX	5A	R2b	355467046
TraesCS5A02G169800	FBD	5A	R2b	362378681
TraesCS5A02G170400	FBX	5A	R2b	363598664
TraesCS5A02G170700	FBX	5A	R2b	363923016
TraesCS5A02G170800	FBX	5A	R2b	364201599
TraesCS5A02G182500	FBX	5A	R2b	382292892
TraesCS5A02G183400	FBX	5A	R2b	382782423
TraesCS5A02G183500	FBX	5A	R2b	383192590
TraesCS5A02G183700	FBX	5A	R2b	383460617
TraesCS5A02G188400	Kelch	5A	R2b	390231245
TraesCS5A02G192600	FBX	5A	R2b	396227249
TraesCS5A02G193600	FBX	5A	R2b	396709933
TraesCS5A02G196100	FBA	5A	R2b	399298913
TraesCS5A02G200300	FBA	5A	R2b	406476795
TraesCS5A02G201100	FBX	5A	R2b	407147898
TraesCS5A02G208400	FBX	5A	R2b	421859650
TraesCS5A02G208500	FBX	5A	R2b	422023588
TraesCS5A02G208700	FBX	5A	R2b	422038709
TraesCS5A02G226300	FBD	5A	R3	442280167
TraesCS5A02G232300	FBX	5A	R3	447547061
TraesCS5A02G234900	FBD	5A	R3	451222711
TraesCS5A02G236500	FBX	5A	R3	452110987
TraesCS5A02G252500	FBX	5A	R3	468861214
TraesCS5A02G253800	FBX	5A	R3	469897872
TraesCS5A02G253900	FBA	5A	R3	469902050
TraesCS5A02G254000	FBA	5A	R3	470036438
TraesCS5A02G254100	FBA	5A	R3	470041587
TraesCS5A02G254200	FBA	5A	R3	470080945
TraesCS5A02G254400	FBA	5A	R3	470177712
TraesCS5A02G254500	FBA	5A	R3	470186601
TraesCS5A02G255400	FBX	5A	R3	471299339
TraesCS5A02G260800	FBX	5A	R3	474821870
TraesCS5A02G272100	FBX	5A	R3	481933573
TraesCS5A02G274900	FBD	5A	R3	484445626
TraesCS5A02G275000	Other	5A	R3	484557888
TraesCS5A02G275500	FBX	5A	R3	484844150
TraesCS5A02G276900	FBX	5A	R3	486750827
TraesCS5A02G281000	FBX	5A	R3	490050083
TraesCS5A02G281100	FBX	5A	R3	490317123
TraesCS5A02G281400	FBX	5A	R3	490421799
TraesCS5A02G281500	FBX	5A	R3	490596129
TraesCS5A02G282900	FBX	5A	R3	491375659
TraesCS5A02G286400	FBX	5A	R3	494288075
TraesCS5A02G293200	FBD	5A	R3	503052020
TraesCS5A02G297600	FBX	5A	R3	505353503
TraesCS5A02G297800	FBX	5A	R3	505490644
TraesCS5A02G299900	FBD	5A	R3	509137512
TraesCS5A02G307800	FBX	5A	R3	520378369
TraesCS5A02G309400	FBA	5A	R3	521769780
TraesCS5A02G309500	FBX	5A	R3	521860825
TraesCS5A02G312700	PP2	5A	R3	524050088
TraesCS5A02G325100	FBX	5A	R3	535787957
TraesCS5A02G326000	FBX	5A	R3	536676487
TraesCS5A02G326400	Kelch	5A	R3	536798270
TraesCS5A02G326500	FBA	5A	R3	536854732
TraesCS5A02G326600	FBX	5A	R3	536871210
TraesCS5A02G335900	FBX	5A	R3	545048913
TraesCS5A02G339400	FBX	5A	R3	546704796
TraesCS5A02G340100	FBX	5A	R3	546895247
TraesCS5A02G341500	FBX	5A	R3	547544912
TraesCS5A02G341600	FBX	5A	R3	547598236
TraesCS5A02G341800	FBX	5A	R3	547614515
TraesCS5A02G344400	FBX	5A	R3	548725240
TraesCS5A02G355600	Kelch	5A	R3	558176981
TraesCS5A02G357900	FBX	5A	R3	559786587
TraesCS5A02G358800	Other	5A	R3	561144501
TraesCS5A02G376800	FBX	5A	R3	574400834
TraesCS5A02G378400	FBX	5A	R3	575667556
TraesCS5A02G380200	FBX	5A	R3	577932053
TraesCS5A02G388600	FBX	5A	R3	585086612
TraesCS5A02G406800	FBX	5A	R3	597797032
TraesCS5A02G407900	FBX	5A	R3	598523102
TraesCS5A02G409500	FBX	5A	R3	599160715
TraesCS5A02G410800	FBX	5A	R3	599769395
TraesCS5A02G411100	FBX	5A	R3	599804198
TraesCS5A02G417200	FBX	5A	R3	605250592
TraesCS5A02G417700	FBX	5A	R3	606057248
TraesCS5A02G417900	FBX	5A	R3	606155624
TraesCS5A02G426900	FBX	5A	R3	611657892
TraesCS5A02G431300	FBX	5A	R3	615299730
TraesCS5A02G431400	FBX	5A	R3	615307285
TraesCS5A02G451000	FBX	5A	R3	632875336
TraesCS5A02G451100	FBX	5A	R3	632905308
TraesCS5A02G451300	FBX	5A	R3	633024073
TraesCS5A02G452900	FBX	5A	R3	634491737
TraesCS5A02G453000	Kelch	5A	R3	634499280
TraesCS5A02G458500	FBX	5A	R3	638813522
TraesCS5A02G458800	FBX	5A	R3	639099714
TraesCS5A02G471800	FBX	5A	R3	648771004
TraesCS5A02G473900	FBX	5A	R3	650143255
TraesCS5A02G474200	Kelch	5A	R3	650161345
TraesCS5A02G480700	FBX	5A	R3	653475427
TraesCS5A02G480800	FBX	5A	R3	653564575
TraesCS5A02G487500	FBX	5A	R3	657554787
TraesCS5A02G494000	FBX	5A	R3	662664961
TraesCS5A02G502700	LRR	5A	R3	667329401
TraesCS5A02G507700	FBX	5A	R3	671978784
TraesCS5A02G514300	FBD	5A	R3	677957950
TraesCS5A02G525000	FBX	5A	R3	685547555
TraesCS5A02G525700	PP2	5A	R3	685963724
TraesCS5A02G527700	FBX	5A	R3	688145466
TraesCS5A02G527900	FBX	5A	R3	688284736
TraesCS5A02G532800	FBD	5A	R3	690348737
TraesCS5A02G533800	FBD	5A	R3	690963416
TraesCS5A02G534800	FBX	5A	R3	691821702
TraesCS5A02G541600	FBX	5A	R3	698218078
TraesCS5A02G541700	FBX	5A	R3	698230889
TraesCS5A02G542900	ARM	5A	R3	698637157
TraesCS5A02G551800	FBX	5A	R3	705299206
TraesCS5A02G553500	FBX	5A	R3	705954849
TraesCS5B02G000500	Kelch	5B	R1	219412
TraesCS5B02G011600	FBX	5B	R1	11504390
TraesCS5B02G019700	DUF	5B	R1	19456986
TraesCS5B02G026800	FBX	5B	R1	25995851
TraesCS5B02G026900	FBX	5B	R1	26008911
TraesCS5B02G027100	FBX	5B	R1	26308052
TraesCS5B02G027200	FBX	5B	R1	26325102
TraesCS5B02G027900	FBX	5B	R1	26950509
TraesCS5B02G028100	FBX	5B	R1	27136296
TraesCS5B02G035400	FBX	5B	R1	38342437
TraesCS5B02G038200	FBX	5B	R1	43351109
TraesCS5B02G038700	FBD	5B	R1	43886238
TraesCS5B02G039300	FBD	5B	R1	44231643
TraesCS5B02G042500	FBX	5B	R1	47124202
TraesCS5B02G042700	DUF	5B	R1	47569532
TraesCS5B02G044200	FBX	5B	R1	49511309
TraesCS5B02G044900	FBX	5B	R1	50470918
TraesCS5B02G049300	FBX	5B	R2a	55042453
TraesCS5B02G050000	FBX	5B	R2a	55365725
TraesCS5B02G052200	FBX	5B	R2a	57492148
TraesCS5B02G057900	FBD	5B	R2a	63635280
TraesCS5B02G058100	FBD	5B	R2a	63846144
TraesCS5B02G058300	FBX	5B	R2a	64257777
TraesCS5B02G059500	FBX	5B	R2a	65588340
TraesCS5B02G063100	FBX	5B	R2a	70805981
TraesCS5B02G064700	FBX	5B	R2a	72253479
TraesCS5B02G072700	FBX	5B	R2a	85119104
TraesCS5B02G072800	FBD	5B	R2a	85181264
TraesCS5B02G074600	FBD	5B	R2a	88738028
TraesCS5B02G074700	FBD	5B	R2a	88860930
TraesCS5B02G075600	FBD	5B	R2a	90183992
TraesCS5B02G079500	QAD	5B	R2a	96852132
TraesCS5B02G079700	FBX	5B	R2a	96907465
TraesCS5B02G080800	FBX	5B	R2a	100040645
TraesCS5B02G081700	FBX	5B	R2a	102398794
TraesCS5B02G094800	FBX	5B	R2a	124714894
TraesCS5B02G100300	Kelch	5B	R2a	133419111
TraesCS5B02G107300	FBX	5B	C	146265359
TraesCS5B02G123800	TUB	5B	R2b	223131424
TraesCS5B02G135700	Kelch	5B	R2b	255407150
TraesCS5B02G141600	FBX	5B	R2b	267306009
TraesCS5B02G158800	LRR	5B	R2b	292968609
TraesCS5B02G163600	Jmjc	5B	R2b	302847776
TraesCS5B02G166600	FBD	5B	R2b	308793554
TraesCS5B02G167200	FBX	5B	R2b	309666065
TraesCS5B02G167500	FBX	5B	R2b	309818211
TraesCS5B02G167700	FBX	5B	R2b	310039163
TraesCS5B02G180600	FBX	5B	R2b	328225943
TraesCS5B02G180700	FBX	5B	R2b	328235022
TraesCS5B02G181000	FBX	5B	R2b	330121572
TraesCS5B02G181100	FBX	5B	R2b	330431774
TraesCS5B02G181600	FBX	5B	R2b	331251863
TraesCS5B02G181800	FBX	5B	R2b	331313140
TraesCS5B02G181900	FBX	5B	R2b	331321970
TraesCS5B02G195200	Kelch	5B	R2b	352485066
TraesCS5B02G198900	FBX	5B	R2b	358618665
TraesCS5B02G199700	FBX	5B	R2b	360408109
TraesCS5B02G199800	FBX	5B	R2b	360861107
TraesCS5B02G206400	FBX	5B	R2b	375657077
TraesCS5B02G206600	FBX	5B	R2b	375739765
TraesCS5B02G206700	FBX	5B	R2b	375798321
TraesCS5B02G207000	FBX	5B	R2b	375944567
TraesCS5B02G207400	FBX	5B	R2b	376523225
TraesCS5B02G230600	FBX	5B	R2b	407241843
TraesCS5B02G235000	FBX	5B	R2b	414829703
TraesCS5B02G251200	FBX	5B	R3	433870846
TraesCS5B02G252700	Kelch	5B	R3	435769445
TraesCS5B02G252800	FBA	5B	R3	435775002
TraesCS5B02G252900	FBA	5B	R3	435946725
TraesCS5B02G253000	FBA	5B	R3	435952559
TraesCS5B02G253100	FBX	5B	R3	436099722
TraesCS5B02G253200	FBX	5B	R3	436157262
TraesCS5B02G253300	FBA	5B	R3	436166729
TraesCS5B02G253400	FBA	5B	R3	436212803
TraesCS5B02G253500	Kelch	5B	R3	436217630
TraesCS5B02G253600	FBA	5B	R3	436247184
TraesCS5B02G259200	FBX	5B	R3	441643215
TraesCS5B02G260500	FBD	5B	R3	443292003
TraesCS5B02G263900	FBD	5B	R3	448276880
TraesCS5B02G272200	FBD	5B	R3	457397912
TraesCS5B02G272400	FBX	5B	R3	457965148
TraesCS5B02G272500	FBX	5B	R3	457970659
TraesCS5B02G274100	FBD	5B	R3	459557449
TraesCS5B02G274700	FBD	5B	R3	460497527
TraesCS5B02G274800	Other	5B	R3	460679526
TraesCS5B02G275000	FBX	5B	R3	460944526
TraesCS5B02G276800	FBX	5B	R3	462327421
TraesCS5B02G280100	FBX	5B	R3	466000450
TraesCS5B02G280300	FBX	5B	R3	466008135
TraesCS5B02G280400	FBD	5B	R3	466029456
TraesCS5B02G280600	FBD	5B	R3	466223808
TraesCS5B02G284300	FBX	5B	R3	469994103
TraesCS5B02G285700	FBX	5B	R3	471135912
TraesCS5B02G286800	FBX	5B	R3	473118714
TraesCS5B02G294300	FBX	5B	R3	478739608
TraesCS5B02G296800	FBA	5B	R3	479817588
TraesCS5B02G304000	FBX	5B	R3	488120798
TraesCS5B02G304500	FBX	5B	R3	488713814
TraesCS5B02G304600	FBX	5B	R3	488720578
TraesCS5B02G308000	FBX	5B	R3	491071282
TraesCS5B02G310200	FBX	5B	R3	492264143
TraesCS5B02G310300	FBX	5B	R3	492404220
TraesCS5B02G313700	PP2	5B	R3	496265659
TraesCS5B02G325000	DUF	5B	R3	509105074
TraesCS5B02G326800	QAD	5B	R3	511028965
TraesCS5B02G326900	FBX	5B	R3	511057660
TraesCS5B02G327000	FBA	5B	R3	511066169
TraesCS5B02G327100	Kelch	5B	R3	511073683
TraesCS5B02G335100	FBX	5B	R3	518319808
TraesCS5B02G337800	FBX	5B	R3	521154666
TraesCS5B02G337900	Kelch	5B	R3	521161164
TraesCS5B02G340500	FBX	5B	R3	525449721
TraesCS5B02G340600	FBX	5B	R3	525525282
TraesCS5B02G341100	FBX	5B	R3	526250644
TraesCS5B02G341300	FBX	5B	R3	526576987
TraesCS5B02G342300	FBX	5B	R3	526663111
TraesCS5B02G348000	FBX	5B	R3	528786876
TraesCS5B02G352600	FBX	5B	R3	532257529
TraesCS5B02G356600	FBX	5B	R3	536317971
TraesCS5B02G357600	FBD	5B	R3	536801097
TraesCS5B02G357900	FBX	5B	R3	537537053
TraesCS5B02G358100	Kelch	5B	R3	537785294
TraesCS5B02G360800	DUF	5B	R3	540734078
TraesCS5B02G380300	FBX	5B	R3	558285476
TraesCS5B02G382000	FBX	5B	R3	560001598
TraesCS5B02G383800	FBX	5B	R3	562794987
TraesCS5B02G387400	FBX	5B	R3	566671585
TraesCS5B02G393600	FBX	5B	R3	571636297
TraesCS5B02G411800	FBX	5B	R3	586823112
TraesCS5B02G412800	FBX	5B	R3	587788935
TraesCS5B02G414800	FBX	5B	R3	589121746
TraesCS5B02G415200	FBX	5B	R3	589464840
TraesCS5B02G420000	FBX	5B	R3	595656200
TraesCS5B02G422300	FBA	5B	R3	597287305
[truncated: 1,673 more rows]
