# Supplementary material for: The Landscape of the Genomic Distribution and the Expression of the F-Box Genes Unveil Genome Plasticity in Hexaploid Wheat during Grain Development and in Response to Heat and Drought Stress
Source: Int J Mol Sci. 2021 Mar 18;22(6):3111. doi: 10.3390/ijms22063111 (PMC8002965; doi:10.3390/ijms22063111)
Supplement: Supplementary file 1 [file ijms-22-03111-s001.zip › Supplemental Data/S2_Table.xlsx]

## Sheet: Feuil1
The landscape of the genomic distribution and the expression of the F-box genes unveil genome plasticity in hexaploid wheat during grain development and in response to heat and drought stress. 2021. Claire Guérin, Saïd Mouzeyar and Jane Roche
Table S2: Theoretical and observed repartitions of the 3,536 TaFBX genes mapped on the 21 bread wheat chromosomes.
Chromosome	Number of TaFBX genes		Chromosome	Number of TaFBX genes		Chromosome	Number of TaFBX genes
	Theoretical	Observed		Theoretical	Observed		Theoretical	Observed
1A	146	115	1B	158.4	157	1D	150.7	142
2A	194.8	112	2B	205.3	153	2D	197.1	142
3A	176	156	3B	198.5	246	3D	178.7	192
4A	163.4	146	4B	130	84	4D	120.3	72
5A	182.5	146	5B	187.4	227	5D	187	202
6A	138.7	185	6B	155.1	269	6D	134.6	204
7A	186.6	171	7B	163.2	182	7D	181.5	233
