# Supplementary material for: The Landscape of the Genomic Distribution and the Expression of the F-Box Genes Unveil Genome Plasticity in Hexaploid Wheat during Grain Development and in Response to Heat and Drought Stress
Source: Int J Mol Sci. 2021 Mar 18;22(6):3111. doi: 10.3390/ijms22063111 (PMC8002965; doi:10.3390/ijms22063111)
Supplement: Supplementary file 1 [file ijms-22-03111-s001.zip › Supplemental Data/S3_Table.xlsx]

## Sheet: kwada_hadi
The landscape of the genomic distribution and the expression of the F-box genes unveil genome plasticity in hexaploid wheat during grain development and in response to heat and drought stress. 2021. Claire Guérin, Saïd Mouzeyar and Jane Roche
Table S3: List of the 557 orthogroups constituted from the proteomes of 18 sequenced plant species, and containing at least one TaFBX gene. The 18 plants species include monocots, eudicots, and "basal" plants. These orthogroups were generated using OrthoFinder.
Orthogroup	A.thalia_447_Araport11.protein	B.distachyon_556_v3.2.protein	B.oleraceacapitata_446_v1.0.protein	G.max_189_protein	G.raimondii_221_v2.1.protein	H.annuus_494_r1.2.protein	M.domestica_491_v1.1.protein	M.guttatus_256_v2.0.protein	M.polymorpha_320_v3.1.protein	M.truncatula_285_Mt4.0v1.protein	O.sativa_323_v7.0.protein	P.patens_318_v3.3.protein	P.trichocarpa_533_v4.1.protein	P.umbilicalis_456_v1.5.protein	S.bicolor_454_v3.1.1.protein	S.moellendorffii_91_v1.0.protein	Z.maysPH207_443_v1.1.protein	wheat_Fbox
OG0000242	AT4G03625.1, AT4G03630.1, AT4G05460.1, AT4G05470.1, AT4G05475.1, AT4G05490.1, AT4G05497.1, AT5G52480.1	Bradi1g61973.1.p, Bradi1g61986.1.p, Bradi2g32210.1.p, Bradi3g10990.1.p, Bradi3g15270.4.p, Bradi3g17260.3.p, Bradi3g17270.1.p, Bradi3g17393.1.p, Bradi3g17410.2.p, Bradi3g17440.1.p, Bradi3g17450.1.p	Bol006117, Bol006764, Bol023394, Bol025687, Bol030588, Bol030589, Bol032172, Bol032173, Bol032174, Bol032175, Bol041136	Glyma13g29200.1|PACid_26317587, Glyma15g09890.1|PACid_26332898	Gorai.005G267100.1	HanXRQChr02g0039861, HanXRQChr02g0045461, HanXRQChr02g0045481, HanXRQChr02g0045501, HanXRQChr02g0045881, HanXRQChr04g0112131, HanXRQChr06g0182891, HanXRQChr06g0182901, HanXRQChr11g0328711, HanXRQChr11g0328721, HanXRQChr13g0400291, HanXRQChr14g0440571, HanXRQChr14g0440701, HanXRQChr14g0440741, HanXRQChr14g0440751, HanXRQChr14g0457111, HanXRQChr14g0457151, HanXRQChr14g0457171, HanXRQChr14g0457181, …	MD01G1164600, MD05G1060300, MD05G1276400, MD05G1276900, MD05G1277000, MD13G1280000	Migut.C00157.1.p, Migut.E00911.1.p, Migut.F01557.1.p, Migut.F01562.1.p, Migut.F01565.1.p, Migut.H01341.1.p, Migut.H01342.1.p, Migut.H01343.1.p, Migut.M01871.1.p, Migut.N01986.1.p, Migut.N02013.1.p	NA	Medtr1g044795.1, Medtr1g045100.1, Medtr2g018900.1, Medtr2g018910.1, Medtr2g018940.1, Medtr2g018950.1, Medtr2g019060.1, Medtr2g095850.1, Medtr3g065590.1, Medtr3g065610.1, Medtr3g065620.1, Medtr3g065630.1, Medtr3g065730.1, Medtr3g065790.1, Medtr3g065800.1, Medtr3g065820.1, Medtr3g065840.1, Medtr3g065850.1, Medtr3g065890.1, Medtr3g066090.1, Medtr3g067615.1, Medtr3g067625.1, Medtr3g067630.1, Medtr3g0…	LOC_Os02g21240.1, LOC_Os02g21260.1, LOC_Os08g09420.1, LOC_Os08g09450.1, LOC_Os08g09470.1, LOC_Os08g09600.1, LOC_Os08g09640.1, LOC_Os08g09650.1, LOC_Os08g09670.1, LOC_Os11g41860.1	NA	NA	NA	Sobic.007G070300.1.p, Sobic.007G070500.1.p, Sobic.007G070700.4.p, Sobic.007G070900.2.p, Sobic.007G090445.1.p, Sobic.007G090451.1.p, Sobic.009G034400.1.p	NA	Zm00008a031762_P01, Zm00008a037062_P01, Zm00008a037070_P01, Zm00008a037446_P01	TraesCS1A02G033100,TraesCS1B02G041200,TraesCS1D02G034100,TraesCS1D02G126200,TraesCS2A02G071400,TraesCS2A02G119000,TraesCS2A02G153600,TraesCS2A02G313400,TraesCS2B02G085200,TraesCS2B02G085400,TraesCS2B02G178700,TraesCS2B02G332200,TraesCS2D02G070200,TraesCS2D02G159000,TraesCS2D02G311900,TraesCS3A02G410000,TraesCS3A02G410100,TraesCS3A02G410700,TraesCS3A02G411000,TraesCS3B02G443100,TraesCS3B02G443500,…
OG0002451	NA	Bradi2g37207.1.p, Bradi2g37214.1.p, Bradi2g37253.1.p, Bradi3g55621.1.p	NA	NA	NA	NA	NA	NA	NA	NA	NA	NA	NA	NA	Sobic.002G060101.1.p	NA	NA	TraesCS1A02G036400,TraesCS1A02G036500,TraesCS1A02G037100,TraesCS1A02G104000,TraesCS1A02G391200,TraesCS1A02G408600,TraesCS1A02G408700,TraesCS1B02G114700,TraesCS1B02G114800,TraesCS1B02G437200,TraesCS1B02G437300,TraesCS1D02G037800,TraesCS1D02G038100,TraesCS1D02G095900,TraesCS1D02G096000,TraesCS1D02G405100,TraesCS1D02G415400,TraesCS1D02G415500,TraesCS1D02G415600,TraesCS1D02G415700,TraesCS1D02G415800,…
OG0000141	NA	Bradi1g27476.1.p, Bradi1g34534.1.p, Bradi1g49527.1.p, Bradi1g66172.3.p, Bradi2g16180.2.p, Bradi2g16190.2.p, Bradi2g16200.1.p, Bradi2g36497.7.p, Bradi2g36521.1.p, Bradi2g36526.1.p, Bradi2g36550.2.p, Bradi2g36564.1.p, Bradi2g36801.1.p, Bradi2g36817.4.p, Bradi2g36850.1.p, Bradi3g02240.1.p, Bradi3g04737.1.p, Bradi3g10800.1.p, Bradi3g18745.1.p, Bradi3g25404.1.p, Bradi3g36777.1.p, Bradi4g02877.1.p, Bra…	NA	NA	NA	NA	NA	NA	NA	NA	LOC_Os07g13900.1, LOC_Os07g17460.1, LOC_Os07g17490.1, LOC_Os07g17520.1, LOC_Os07g17550.1, LOC_Os07g17680.1, LOC_Os07g18510.1, LOC_Os07g18540.1, LOC_Os07g18560.1, LOC_Os07g18600.1, LOC_Os07g18610.1, LOC_Os07g18630.1, LOC_Os07g18660.1, LOC_Os07g18670.1, LOC_Os07g18710.1, LOC_Os12g31340.1, LOC_Os12g37110.1, LOC_Os12g37120.1, LOC_Os12g37130.1, LOC_Os12g37150.1, LOC_Os12g37160.2	NA	NA	NA	Sobic.001G269300.4.p, Sobic.001G269501.1.p, Sobic.002G015600.1.p, Sobic.002G015900.2.p, Sobic.002G016500.2.p, Sobic.002G016700.1.p, Sobic.002G097100.1.p, Sobic.002G097200.1.p, Sobic.002G097300.1.p, Sobic.002G100300.2.p, Sobic.002G105000.1.p, Sobic.002G105101.1.p, Sobic.002G105900.1.p, Sobic.002G106000.2.p, Sobic.002G106100.1.p, Sobic.002G106200.1.p, Sobic.002G106600.1.p, Sobic.002G106900.1.p, Sob…	NA	Zm00008a027231_P01, Zm00008a027232_P01, Zm00008a027235_P01, Zm00008a027243_P01, Zm00008a027250_P01	TraesCS1A02G045100,TraesCS1A02G063300,TraesCS1A02G085700,TraesCS1A02G085900,TraesCS1A02G306700,TraesCS1A02G376000,TraesCS1A02G404400,TraesCS1A02G409100,TraesCS1A02G431900,TraesCS1B02G056500,TraesCS1B02G058400,TraesCS1B02G062800,TraesCS1B02G102800,TraesCS1B02G102900,TraesCS1B02G317600,TraesCS1B02G317800,TraesCS1B02G317900,TraesCS1B02G358200,TraesCS1B02G396400,TraesCS1B02G437700,TraesCS1B02G438900,…
OG0000331	NA	Bradi1g19591.2.p, Bradi1g26755.2.p, Bradi1g31430.5.p, Bradi1g42250.1.p, Bradi1g51680.2.p, Bradi1g68220.2.p, Bradi1g75165.3.p, Bradi2g07548.1.p, Bradi2g34855.1.p, Bradi2g34861.1.p, Bradi2g43357.2.p, Bradi2g44240.1.p, Bradi3g20141.2.p, Bradi3g21793.1.p, Bradi3g38590.3.p, Bradi3g38596.2.p, Bradi4g03920.1.p, Bradi4g03932.1.p, Bradi4g17100.2.p, Bradi4g34207.3.p, Bradi4g34722.1.p, Bradi4g35287.3.p, Bra…	NA	NA	NA	NA	MD15G1165800	NA	NA	NA	LOC_Os01g40180.1, LOC_Os01g56730.1, LOC_Os02g01530.1, LOC_Os02g01550.1, LOC_Os03g10540.1, LOC_Os03g11790.1, LOC_Os03g11874.1, LOC_Os03g24540.1, LOC_Os04g40330.1, LOC_Os04g40370.1, LOC_Os04g53510.1, LOC_Os04g53520.1, LOC_Os05g45520.1, LOC_Os05g45570.1, LOC_Os05g45870.1, LOC_Os05g45875.1, LOC_Os05g46090.1, LOC_Os05g49680.1, LOC_Os05g49980.1, LOC_Os05g50440.1, LOC_Os06g04690.1, LOC_Os06g04710.1, LOC…	NA	NA	NA	Sobic.002G254600.2.p, Sobic.003G436900.5.p, Sobic.004G066401.1.p, Sobic.005G009100.2.p, Sobic.005G132600.2.p, Sobic.005G133500.1.p, Sobic.006G241100.3.p, Sobic.007G010000.1.p, Sobic.007G010300.2.p, Sobic.007G010700.1.p, Sobic.007G013100.2.p, Sobic.007G014000.2.p, Sobic.007G016700.1.p, Sobic.007G016800.2.p, Sobic.007G016900.1.p, Sobic.007G017200.1.p, Sobic.007G017800.1.p, Sobic.007G023200.1.p, Sob…	NA	Zm00008a012972_P01, Zm00008a012973_P01, Zm00008a024804_P01	TraesCS1A02G246100,TraesCS1B02G067400,TraesCS1B02G067800,TraesCS1B02G184400,TraesCS1B02G356000,TraesCS1D02G053100,TraesCS1D02G172900,TraesCS1D02G345000,TraesCS3B02G137200,TraesCS4B02G060700,TraesCS4B02G306800,TraesCS4D02G304800,TraesCS4D02G340300,TraesCS4D02G340400,TraesCS5A02G085700,TraesCS5A02G260800,TraesCS5A02G281500,TraesCS5A02G286400,TraesCS5A02G514300,TraesCS5B02G259200,TraesCS5B02G272200,…
OG0004438	AT4G30640.1, AT5G57900.1	Bradi3g19440.1.p	Bol012179, Bol012985, Bol018065, Bol018069, Bol018070, Bol033679, Bol033680, Bol033681, Bol041547	Glyma02g36660.1|PACid_26291089	Gorai.009G056000.1	HanXRQChr09g0244551	MD02G1006200, MD15G1151100, MD15G1151200	Migut.J01369.1.p	Mapoly0003s0037.1.p, Mapoly0006s0173.1.p, Mapoly0058s0083.1.p, Mapoly0106s0002.1.p	Medtr4g130620.1, Medtr4g130630.1	LOC_Os08g16840.1	NA	Potri.018G104900.1.p	NA	Sobic.007G097900.1.p	410064, 85659	Zm00008a040093_P01	TraesCS1A02G056500,TraesCS1B02G073600,TraesCS1D02G057200
OG0012112	NA	Bradi2g16380.1.p, Bradi5g03030.2.p, Bradi5g03050.2.p	NA	NA	NA	NA	NA	NA	NA	NA	LOC_Os01g28150.1, LOC_Os01g28300.1	NA	NA	NA	NA	NA	NA	TraesCS1A02G057100,TraesCS1A02G057800,TraesCS1B02G074700,TraesCS1B02G075500,TraesCS1B02G076000,TraesCS1D02G057900,TraesCS1D02G058100,TraesCS1D02G058600
OG0020934	NA	Bradi1g11844.1.p	NA	NA	NA	NA	NA	NA	NA	NA	NA	NA	NA	NA	NA	NA	NA	TraesCS1B02G082800
OG0019027	NA	Bradi5g19770.2.p	NA	NA	NA	NA	NA	NA	NA	NA	LOC_Os04g49950.1	NA	NA	NA	NA	NA	NA	TraesCS1A02G078500,TraesCS2A02G450900,TraesCS2B02G472700
OG0000859	AT1G12820.1, AT3G26810.1, AT3G62980.1, AT4G03190.1	Bradi2g35720.1.p, Bradi4g18220.2.p, Bradi5g08680.1.p	Bol006113, Bol010814, Bol014439, Bol029131, Bol030619, Bol031116, Bol031389, Bol044461, Bol044622	Glyma02g07240.1|PACid_26288224, Glyma02g17170.2|PACid_26288808, Glyma03g36770.1|PACid_26336195, Glyma07g30910.1|PACid_26349646, Glyma08g06390.1|PACid_26307785, Glyma10g02630.2|PACid_26344192, Glyma16g05500.1|PACid_26351083, Glyma16g26200.1|PACid_26353196, Glyma19g27280.1|PACid_26326284, Glyma19g39420.1|PACid_26327105	Gorai.001G273700.1, Gorai.004G053500.1, Gorai.004G085900.1, Gorai.004G140500.1, Gorai.007G072400.1, Gorai.007G131300.1, Gorai.011G023100.1	HanXRQChr01g0002011, HanXRQChr05g0144331, HanXRQChr08g0218201, HanXRQChr09g0263871, HanXRQChr10g0283811, HanXRQChr10g0283821, HanXRQChr11g0340161, HanXRQChr15g0466131	MD03G1276700, MD05G1325800, MD09G1005000, MD10G1303700, MD11G1299000, MD17G1009000	Migut.D00151.1.p, Migut.F00020.1.p, Migut.H01518.1.p, Migut.K01481.1.p, Migut.M01216.1.p, Migut.N01403.1.p	Mapoly0035s0062.1.p	Medtr1g088950.1, Medtr4g091290.1, Medtr7g083610.1, Medtr8g098695.2	LOC_Os04g32460.1, LOC_Os05g05800.1, LOC_Os11g31620.1	Pp3c20_17150V3.1.p, Pp3c23_11300V3.1.p, Pp3c23_5870V3.1.p, Pp3c24_9800V3.1.p, Pp3c24_9814V3.1.p, Pp3c3_35570V3.1.p	Potri.001G323100.1.p, Potri.002G207800.2.p, Potri.004G033900.4.p, Potri.011G042400.1.p, Potri.014G134800.1.p, Potri.017G061600.1.p	NA	Sobic.005G126600.1.p, Sobic.006G056000.1.p, Sobic.009G045300.1.p	168175, 170974	Zm00008a007562_P01, Zm00008a010107_P01, Zm00008a031722_P01, Zm00008a037810_P01	TraesCS1A02G091300,TraesCS1B02G119100,TraesCS1D02G099900,TraesCS2A02G286200,TraesCS2B02G302900,TraesCS2D02G285000
OG0012123	NA	Bradi2g36067.1.p, Bradi2g36080.3.p, Bradi2g36090.1.p, Bradi2g36095.1.p, Bradi2g36100.2.p	NA	NA	NA	NA	NA	NA	NA	NA	LOC_Os05g05500.1	NA	NA	NA	Sobic.009G042300.1.p, Sobic.009G042400.1.p	NA	NA	TraesCS1A02G099900,TraesCS1B02G111500,TraesCS1B02G111600,TraesCS1D02G092800,TraesCS1D02G092900
OG0001201	NA	Bradi1g12607.1.p, Bradi1g27938.1.p, Bradi1g30462.2.p, Bradi1g53750.1.p, Bradi1g54091.1.p, Bradi1g54131.1.p, Bradi1g58767.4.p, Bradi1g58773.1.p, Bradi1g58780.3.p, Bradi1g58790.1.p, Bradi1g58802.1.p, Bradi1g58894.1.p, Bradi1g58906.1.p, Bradi2g01101.1.p, Bradi2g34587.1.p, Bradi2g36672.1.p, Bradi2g36680.2.p, Bradi5g09592.1.p	NA	NA	NA	NA	NA	NA	NA	NA	LOC_Os07g02760.1, LOC_Os07g02770.1, LOC_Os07g04980.1, LOC_Os07g12540.1, LOC_Os07g12560.1, LOC_Os07g12590.2, LOC_Os07g12600.1, LOC_Os07g12610.1	NA	NA	NA	Sobic.001G168000.1.p, Sobic.001G168100.1.p, Sobic.002G014900.1.p, Sobic.002G015400.1.p, Sobic.002G015500.1.p, Sobic.002G015700.1.p, Sobic.002G015800.3.p, Sobic.002G016000.1.p, Sobic.002G016100.1.p, Sobic.002G016600.1.p, Sobic.002G016800.1.p, Sobic.002G016900.1.p, Sobic.002G063850.1.p, Sobic.002G304200.1.p, Sobic.005G017900.2.p	NA	Zm00008a009400_P01, Zm00008a010426_P01	TraesCS1A02G110700,TraesCS1A02G436900,TraesCS2A02G079100,TraesCS2A02G264200,TraesCS2A02G342400,TraesCS2B02G277700,TraesCS2B02G277900,TraesCS2B02G339900,TraesCS2D02G259500,TraesCS2D02G259700,TraesCS3A02G119900,TraesCS3B02G100300,TraesCS3B02G139300,TraesCS3D02G085200,TraesCS3D02G122000,TraesCS4B02G393800,TraesCS6A02G078500,TraesCS6A02G085500,TraesCS6B02G268400,TraesCS7A02G473800,TraesCS7A02G509700,…
OG0005303	NA	Bradi1g56623.1.p, Bradi2g02964.1.p, Bradi2g59642.1.p, Bradi2g62091.1.p, Bradi2g62092.1.p, Bradi2g62093.1.p, Bradi2g62094.1.p, Bradi3g52195.1.p	NA	NA	NA	NA	NA	NA	NA	NA	LOC_Os08g10340.1	NA	NA	NA	NA	NA	NA	TraesCS1A02G113500,TraesCS1A02G351100,TraesCS1A02G351500,TraesCS1B02G371800,TraesCS1B02G372300,TraesCS1D02G358900,TraesCS1D02G359200,TraesCS1D02G360100,TraesCS1D02G360200,TraesCS3A02G447400,TraesCS3B02G483100,TraesCS3B02G549600,TraesCS3D02G440100,TraesCS3D02G492000,TraesCS7A02G050800,TraesCS7A02G220100,TraesCS7A02G552900,TraesCS7B02G127300,TraesCS7D02G222000
OG0005690	AT4G35930.3	Bradi3g27400.3.p	Bol018685	Glyma02g05141.1|PACid_26290708, Glyma16g23250.1|PACid_26353549	Gorai.003G007500.1, Gorai.007G192100.1	HanXRQChr04g0112761, HanXRQChr13g0414571, HanXRQChr14g0441771, HanXRQChr15g0487221	MD02G1127300, MD15G1241500	Migut.H02183.1.p	NA	Medtr8g075190.1	LOC_Os10g30280.1	Pp3c20_19230V3.1.p, Pp3c23_12690V3.1.p, Pp3c24_3500V3.1.p, Pp3c9_8080V3.1.p	Potri.005G110200.1.p	NA	Sobic.001G238900.1.p	402840, 426127	Zm00008a004313_P01, Zm00008a020111_P01	TraesCS1A02G136000,TraesCS1B02G156200,TraesCS1D02G138600
OG0008645	NA	Bradi3g28050.2.p	NA	NA	NA	HanXRQChr01g0022581, HanXRQChr01g0022591, HanXRQChr06g0183241, HanXRQChr06g0183251	MD13G1227700, MD13G1227800	Migut.G00601.1.p, Migut.G00602.1.p	Mapoly0044s0133.1.p	NA	LOC_Os07g07520.1	Pp3c4_1040V3.1.p	Potri.008G175200.2.p, Potri.010G060800.1.p, Potri.010G061000.2.p	NA	Sobic.001G228400.2.p	438547, 438803, 442625	Zm00008a020070_P01	TraesCS1A02G144700,TraesCS1B02G162000,TraesCS1D02G143800
OG0006256	NA	Bradi2g35162.1.p	NA	NA	NA	NA	NA	NA	NA	NA	NA	NA	NA	NA	Sobic.005G021300.1.p	NA	NA	TraesCS5D02G238600,TraesCS6B02G292700,TraesCS7B02G015500,TraesCS7D02G114400,TraesCS7D02G114500,TraesCS7D02G114800,TraesCS7D02G115000
OG0011478	NA	Bradi1g49250.3.p, Bradi3g29516.1.p	NA	NA	NA	NA	NA	NA	NA	NA	LOC_Os10g39600.1	NA	NA	NA	Sobic.001G055100.1.p, Sobic.001G055300.1.p	NA	NA	TraesCS1A02G171900,TraesCS1D02G172400
OG0009536	AT3G48880.3	Bradi3g30187.1.p	Bol037405	Glyma10g38140.3|PACid_26345624, Glyma20g29670.1|PACid_26337903	Gorai.006G048100.1	HanXRQChr07g0207061, HanXRQChr15g0495591	MD01G1199600	Migut.F01126.1.p	NA	Medtr1g100697.1, Medtr1g100707.1	LOC_Os10g35920.1	NA	Potri.001G373900.1.p, Potri.012G137700.1.p, Potri.015G139700.1.p	NA	Sobic.001G202266.1.p	NA	Zm00008a004044_P01	TraesCS1A02G173500,TraesCS1B02G190900,TraesCS1D02G165300
OG0016657	NA	NA	NA	NA	NA	NA	MD10G1112000	NA	NA	NA	NA	NA	NA	NA	NA	NA	NA	TraesCS1A02G227500,TraesCS1B02G241600,TraesCS1D02G229200
OG0015185	NA	Bradi3g31350.1.p	NA	NA	NA	NA	NA	NA	NA	NA	LOC_Os10g37540.1, LOC_Os10g37570.1	NA	NA	NA	Sobic.001G192400.1.p	NA	Zm00008a003960_P01	TraesCS1A02G182600,TraesCS1B02G198100,TraesCS1D02G185900
OG0000526	AT1G12710.2, AT1G63090.1, AT3G53000.1, AT3G61060.2, AT5G52120.1	Bradi1g77430.1.p, Bradi3g31520.1.p, Bradi3g51570.4.p, Bradi4g35700.1.p, Bradi5g18820.1.p	Bol025086, Bol028056, Bol039732	Glyma03g01900.1|PACid_26335559, Glyma03g34720.1|PACid_26335878, Glyma05g03500.1|PACid_26322664, Glyma07g08420.1|PACid_26350351, Glyma09g26940.1|PACid_26343039, Glyma10g07450.2|PACid_26345142, Glyma10g38360.1|PACid_26346572, Glyma13g21340.1|PACid_26318822, Glyma16g32230.1|PACid_26351776, Glyma17g14060.1|PACid_26313826, Glyma20g29490.1|PACid_26339671	Gorai.004G208300.1, Gorai.006G159200.1, Gorai.006G210100.1, Gorai.007G095600.1, Gorai.008G117000.1, Gorai.008G279800.1, Gorai.009G298100.1, Gorai.009G409500.1	HanXRQChr03g0085621, HanXRQChr04g0121841, HanXRQChr06g0169561, HanXRQChr06g0181601, HanXRQChr07g0188501, HanXRQChr07g0206861, HanXRQChr10g0308181, HanXRQChr13g0400081, HanXRQChr13g0416731, HanXRQChr14g0462101, HanXRQChr16g0523591	MD01G1050800, MD01G1050900, MD01G1197200, MD04G1066900, MD04G1067200, MD06G1073200, MD12G1096700, MD14G1094500	Migut.B01699.1.p, Migut.E01293.1.p, Migut.F00370.1.p, Migut.L01741.1.p, Migut.N01418.1.p, Migut.O00842.1.p	Mapoly0007s0161.1.p, Mapoly0012s0152.1.p, Mapoly0036s0061.1.p, Mapoly0036s0062.1.p, Mapoly0036s0064.1.p, Mapoly0036s0066.1.p, Mapoly0036s0068.1.p, Mapoly0036s0069.1.p, Mapoly0069s0033.1.p	Medtr0002s0020.1, Medtr0113s0040.1, Medtr1g101390.1, Medtr4g102770.1, Medtr5g010800.1, Medtr7g103380.1	LOC_Os02g13160.1, LOC_Os02g45320.1, LOC_Os03g02550.1, LOC_Os04g48270.3, LOC_Os09g35680.1, LOC_Os10g37830.1	Pp3c16_11450V3.1.p, Pp3c18_370V3.1.p, Pp3c19_22630V3.1.p, Pp3c24_14280V3.1.p	Potri.001G109800.3.p, Potri.003G121900.1.p, Potri.006G117600.1.p, Potri.012G136200.1.p, Potri.014G075800.1.p, Potri.015G138600.1.p	NA	Sobic.001G321500.1.p, Sobic.001G532000.1.p, Sobic.002G270200.1.p, Sobic.004G283700.1.p, Sobic.006G184300.1.p	116437, 271662, 35818	Zm00008a000108_P01, Zm00008a001882_P01, Zm00008a006528_P01, Zm00008a010224_P01, Zm00008a016940_P01, Zm00008a028616_P01, Zm00008a037064_P01, Zm00008a038416_P01	TraesCS1A02G188700,TraesCS1B02G196400,TraesCS1D02G187700,TraesCS2A02G400100,TraesCS2B02G418200,TraesCS2D02G397700,TraesCS4B02G356300,TraesCS4D02G350000,TraesCS5A02G312700,TraesCS5A02G525700,TraesCS5B02G313700,TraesCS5D02G319500,TraesCS6A02G256100,TraesCS6B02G269300,TraesCS6D02G237300
OG0000279	NA	Bradi2g36250.1.p, Bradi3g15140.3.p, Bradi3g17480.4.p, Bradi3g17490.4.p, Bradi3g17503.1.p, Bradi3g17580.7.p, Bradi3g34185.1.p, Bradi3g34192.1.p, Bradi3g54475.3.p, Bradi4g20665.2.p, Bradi4g22862.1.p, Bradi4g22904.1.p, Bradi4g22946.1.p, Bradi4g23030.3.p, Bradi4g23032.1.p, Bradi4g23080.3.p, Bradi4g23090.1.p, Bradi4g23140.2.p, Bradi4g23152.1.p, Bradi4g23250.2.p, Bradi4g23261.1.p, Bradi4g23995.1.p, Bra…	NA	NA	NA	NA	NA	NA	NA	Medtr2g103680.1	LOC_Os02g09580.1, LOC_Os06g36220.1, LOC_Os08g05460.1, LOC_Os08g05470.1, LOC_Os10g03620.1, LOC_Os10g03660.1, LOC_Os10g03690.1, LOC_Os10g03730.1, LOC_Os10g03740.2, LOC_Os10g03750.1, LOC_Os10g03760.1, LOC_Os10g03780.1, LOC_Os10g03850.1, LOC_Os10g03870.1, LOC_Os10g03900.1, LOC_Os10g03910.1, LOC_Os10g03930.1, LOC_Os11g09360.1, LOC_Os11g09460.1, LOC_Os11g09474.1, LOC_Os11g09478.1, LOC_Os11g09510.1, LOC…	NA	NA	NA	Sobic.001G277300.1.p, Sobic.003G184666.1.p, Sobic.003G189333.1.p, Sobic.003G381500.3.p, Sobic.004G154100.1.p, Sobic.005G019650.1.p, Sobic.005G040500.1.p, Sobic.005G073101.1.p, Sobic.005G073600.2.p, Sobic.005G073700.2.p, Sobic.005G073800.2.p, Sobic.005G073900.1.p, Sobic.005G074000.1.p, Sobic.005G076800.1.p, Sobic.005G077800.4.p, Sobic.005G077900.1.p, Sobic.005G078066.1.p, Sobic.005G078132.1.p, Sob…	NA	Zm00008a002290_P01, Zm00008a010870_P01	TraesCS1A02G193100,TraesCS1D02G196800,TraesCS2A02G569100,TraesCS2D02G424400,TraesCS3A02G087600,TraesCS3B02G102700,TraesCS3B02G103000,TraesCS4A02G212300,TraesCS4A02G213000,TraesCS4B02G102800,TraesCS4B02G103600,TraesCS4B02G266900,TraesCS4D02G098700,TraesCS4D02G099400,TraesCS4D02G099800,TraesCS4D02G100100,TraesCS4D02G100500,TraesCS4D02G100600,TraesCS4D02G100700,TraesCS5B02G348000,TraesCS5D02G468500,…
OG0013656	NA	Bradi2g36269.1.p, Bradi2g36277.5.p, Bradi2g36340.1.p, Bradi3g32458.1.p	NA	NA	NA	NA	NA	NA	NA	NA	LOC_Os10g05240.1	NA	NA	NA	Sobic.005G022700.1.p	NA	NA	TraesCS1B02G218600,TraesCS1D02G208300,TraesCS7D02G077500
OG0004210	AT2G44900.2, AT3G60350.1	Bradi3g33510.1.p	Bol021701, Bol044528	Glyma09g37720.2|PACid_26342256, Glyma18g48841.2|PACid_26355991	Gorai.004G039300.1, Gorai.004G071500.1, Gorai.008G108200.1	HanXRQChr13g0423391	MD02G1216100, MD07G1104300	Migut.B01547.1.p, Migut.N01752.1.p, Migut.O00537.1.p	Mapoly0150s0009.1.p	Medtr7g007780.2	LOC_Os10g41360.1	Pp3c12_9670V3.1.p, Pp3c12_9730V3.1.p, Pp3c4_17860V3.1.p	Potri.001G079300.1.p, Potri.002G137100.1.p, Potri.014G046000.1.p	NA	Sobic.001G296500.1.p	101488	Zm00008a002081_P01, Zm00008a034990_P01	TraesCS1A02G217900,TraesCS1B02G231300,TraesCS1D02G219600,TraesCS4B02G371400,TraesCS4D02G366000,TraesCS5A02G542900
OG0005157	AT4G02440.1	Bradi2g27810.1.p	Bol006059, Bol006060, Bol026086	Glyma02g02200.2|PACid_26288152, Glyma03g37230.1|PACid_26336094	Gorai.004G089600.1, Gorai.008G145600.1	HanXRQChr04g0118021	MD03G1287400, MD05G1102200, MD05G1102300, MD11G1310800	Migut.D00211.1.p, Migut.N01502.1.p	Mapoly0034s0045.1.p	Medtr7g108820.1, Medtr8g058520.1	LOC_Os05g30190.1	Pp3c12_23190V3.1.p, Pp3c12_6520V3.1.p, Pp3c4_3650V3.1.p	Potri.002G205150.1.p, Potri.014G130000.1.p	NA	Sobic.009G113400.1.p	127090	Zm00008a031042_P01	TraesCS1A02G229800,TraesCS1B02G244300,TraesCS1D02G232200
OG0009311	AT4G15563.7	Bradi2g27330.1.p	NA	Glyma07g38120.1|PACid_26347785, Glyma17g02590.1|PACid_26311647	Gorai.006G257400.1, Gorai.011G171400.1, Gorai.011G186100.1	HanXRQChr03g0079491	MD00G1092600, MD09G1114900	Migut.G00207.1.p	NA	Medtr4g118790.1	LOC_Os05g30920.1	Pp3c2_550V3.1.p	Potri.008G204800.2.p	NA	Sobic.009G117900.3.p	169544	Zm00008a031454_P01	TraesCS1A02G236400,TraesCS1B02G247300,TraesCS1D02G236000
OG0005578	NA	Bradi2g22300.5.p, Bradi2g25440.2.p, Bradi4g28081.2.p	NA	NA	NA	NA	NA	NA	NA	NA	LOC_Os02g17480.1, LOC_Os09g15540.1, LOC_Os09g15550.1, LOC_Os09g15560.1, LOC_Os09g16810.1, LOC_Os09g17146.1, LOC_Os09g17190.1, LOC_Os09g17530.1	NA	NA	NA	Sobic.003G060900.1.p, Sobic.003G113100.1.p, Sobic.005G125200.1.p	NA	Zm00008a008767_P01	TraesCS1A02G257600,TraesCS1A02G257700,TraesCS1B02G268100,TraesCS1B02G430400,TraesCS1B02G442900,TraesCS1B02G443000,TraesCS1D02G256900,TraesCS1D02G257000,TraesCS1D02G409200,TraesCS5A02G183500,TraesCS5B02G181800,TraesCS5B02G181900,TraesCS5D02G188500,TraesCSU02G003500,TraesCSU02G218700
OG0000915	AT1G13570.1	Bradi2g25333.1.p, Bradi2g25340.2.p	Bol010394	Glyma01g10160.4|PACid_26323202, Glyma02g14050.2|PACid_26290852, Glyma02g14070.2|PACid_26289690, Glyma02g14150.1|PACid_26287947, Glyma17g36600.2|PACid_26311749	Gorai.009G274400.1, Gorai.013G102700.1	HanXRQChr01g0017111, HanXRQChr01g0017811, HanXRQChr01g0017821, HanXRQChr01g0018881, HanXRQChr01g0019051, HanXRQChr01g0019061, HanXRQChr01g0019081, HanXRQChr01g0019091, HanXRQChr08g0214691, HanXRQChr08g0214711, HanXRQChr08g0214721, HanXRQChr08g0223621, HanXRQChr12g0365181, HanXRQChr12g0373691	MD00G1039500, MD05G1103500, MD05G1103900, MD05G1104300, MD05G1104400, MD05G1104600, MD05G1157200, MD05G1157400, MD05G1157700, MD05G1157800, MD08G1037400, MD09G1079300, MD10G1108900, MD13G1052800, MD16G1051800, MD17G1069700	Migut.A00500.1.p, Migut.C00673.1.p, Migut.D00671.1.p, Migut.D00672.1.p, Migut.L01131.1.p	NA	Medtr0049s0110.1, Medtr1g010190.1, Medtr1g011400.1, Medtr1g011410.1, Medtr1g011430.1, Medtr1g013280.1, Medtr1g013560.1, Medtr1g013580.1, Medtr1g013600.1, Medtr1g013610.1, Medtr1g013620.1, Medtr1g013630.1, Medtr1g013840.1, Medtr1g014450.1, Medtr1g016310.1, Medtr1g016340.2, Medtr1g021820.1, Medtr1g021825.1, Medtr1g028830.1, Medtr1g028860.1, Medtr2g047848.3, Medtr2g047852.1, Medtr2g047858.1, Medtr2g…	NA	NA	Potri.002G132402.1.p, Potri.008G110400.2.p, Potri.010G134200.4.p, Potri.014G039700.1.p, Potri.017G107600.5.p	NA	Sobic.009G137900.1.p	NA	Zm00008a025806_P01	TraesCS1A02G259300,TraesCS1A02G259400,TraesCS1B02G269700,TraesCS1D02G259100,TraesCS1D02G259200
OG0000733	NA	Bradi1g24347.1.p, Bradi1g54227.2.p, Bradi1g55063.3.p, Bradi1g55357.2.p, Bradi1g58606.1.p, Bradi1g58609.1.p, Bradi1g58615.1.p, Bradi1g58702.1.p, Bradi1g58704.1.p, Bradi1g58707.1.p, Bradi1g58714.1.p, Bradi1g58743.2.p, Bradi1g58882.2.p, Bradi1g62561.1.p, Bradi4g36936.1.p, Bradi5g15602.1.p, Bradi5g15605.2.p	NA	NA	NA	NA	NA	NA	NA	NA	LOC_Os01g37670.1, LOC_Os05g27550.1, LOC_Os07g02890.1, LOC_Os07g02910.1, LOC_Os07g02930.1, LOC_Os07g03090.1, LOC_Os07g03100.1, LOC_Os07g03110.1, LOC_Os07g04750.1, LOC_Os07g23900.1, LOC_Os08g20440.2, LOC_Os08g20492.1, LOC_Os11g37340.1	NA	NA	NA	Sobic.001G198500.1.p, Sobic.001G377050.1.p, Sobic.001G409800.1.p, Sobic.001G448900.1.p, Sobic.001G525101.1.p, Sobic.002G013300.3.p, Sobic.002G018200.1.p, Sobic.002G018600.2.p, Sobic.002G018700.1.p, Sobic.002G019400.2.p, Sobic.002G019500.1.p, Sobic.002G019600.2.p, Sobic.002G021500.1.p, Sobic.002G021600.1.p, Sobic.002G021700.1.p, Sobic.002G022200.1.p, Sobic.002G022300.1.p, Sobic.002G022800.1.p, Sob…	NA	Zm00008a004010_P01, Zm00008a004011_P01, Zm00008a018103_P01, Zm00008a018110_P01, Zm00008a026707_P01, Zm00008a026728_P01, Zm00008a029793_P01, Zm00008a031139_P01	TraesCS1B02G271200,TraesCS2B02G277100,TraesCS2B02G512800,TraesCS2D02G259000,TraesCS2D02G486000,TraesCS4A02G215700,TraesCS4A02G215800,TraesCS4B02G100400,TraesCS4B02G100500,TraesCS4D02G097000,TraesCS4D02G097100,TraesCS5A02G487500,TraesCS5B02G505700,TraesCS5D02G506600,TraesCS6A02G083500,TraesCS6A02G083600,TraesCS6A02G314800,TraesCS6B02G085000,TraesCS6B02G113400,TraesCS6D02G061200,TraesCS6D02G077200,…
OG0000299	AT1G25280.1, AT1G43640.1, AT1G47270.1, AT1G61940.2, AT1G76900.1, AT2G18280.2, AT2G47900.3, AT3G06380.1, AT5G18680.1	Bradi1g18380.1.p, Bradi1g62390.3.p, Bradi2g24110.5.p, Bradi2g56070.5.p, Bradi3g13080.1.p, Bradi3g52767.1.p, Bradi4g24740.6.p, Bradi4g41820.1.p, Bradi5g27110.2.p	Bol005319, Bol014649, Bol027596, Bol039210, Bol041500, Bol043281, Bol044905	Glyma01g37940.1|PACid_26325882, Glyma02g06180.1|PACid_26289448, Glyma02g09033.1|PACid_26288119, Glyma02g17160.1|PACid_26290084, Glyma07g38150.2|PACid_26349952, Glyma08g19520.5|PACid_26309561, Glyma10g36940.4|PACid_26347259, Glyma11g07410.2|PACid_26297213, Glyma13g28620.1|PACid_26316026, Glyma14g08020.4|PACid_26285059, Glyma15g05490.1|PACid_26330077, Glyma15g10490.1|PACid_26330692, Glyma16g25210.1…	Gorai.002G207100.1, Gorai.004G085800.1, Gorai.005G057200.1, Gorai.005G259600.1, Gorai.006G075400.1, Gorai.007G050300.1, Gorai.007G131500.1, Gorai.008G067400.1, Gorai.009G201100.1, Gorai.009G254100.1, Gorai.010G009400.1, Gorai.011G101400.1, Gorai.011G185600.1	HanXRQChr01g0002021, HanXRQChr02g0040691, HanXRQChr02g0058841, HanXRQChr03g0066431, HanXRQChr06g0185021, HanXRQChr07g0193111, HanXRQChr08g0226431, HanXRQChr11g0337441, HanXRQChr11g0350161, HanXRQChr15g0496071, HanXRQChr16g0514161, HanXRQChr16g0530611	MD02G1145300, MD03G1277100, MD05G1025500, MD08G1224600, MD10G1025600, MD11G1298700, MD13G1174100, MD14G1114200, MD15G1025400, MD15G1259500, MD15G1417700, MD16G1175400	Migut.B00652.1.p, Migut.C01020.1.p, Migut.D00224.1.p, Migut.G00213.1.p, Migut.H00966.1.p, Migut.N01022.1.p	Mapoly0052s0040.1.p	Medtr1g022370.1, Medtr1g088960.1, Medtr1g098790.3, Medtr2g007930.1, Medtr2g020280.1, Medtr5g020580.1, Medtr8g077195.2, Medtr8g077640.1, Medtr8g077650.1	LOC_Os01g64700.2, LOC_Os02g47640.1, LOC_Os03g22655.1, LOC_Os03g22800.1, LOC_Os04g59130.1, LOC_Os05g36190.1, LOC_Os07g47110.1, LOC_Os08g01290.5, LOC_Os11g06420.1, LOC_Os12g06630.2	Pp3c20_2160V3.1.p, Pp3c20_2190V3.1.p, Pp3c23_17770V3.1.p, Pp3c23_17890V3.1.p, Pp3c24_19540V3.1.p, Pp3c8_18450V3.1.p	Potri.002G034600.1.p, Potri.002G068200.4.p, Potri.005G121600.2.p, Potri.005G192300.3.p, Potri.005G192400.1.p, Potri.005G228500.1.p, Potri.007G023401.1.p, Potri.008G195200.9.p, Potri.010G031000.2.p	NA	Sobic.001G372000.1.p, Sobic.002G408300.1.p, Sobic.003G368000.1.p, Sobic.004G267600.1.p, Sobic.005G047300.1.p, Sobic.006G277200.1.p, Sobic.007G002500.1.p, Sobic.008G047400.2.p, Sobic.009G152200.1.p	230435, 83983, 85745	Zm00008a001492_P01, Zm00008a006741_P01, Zm00008a013222_P01, Zm00008a017067_P01, Zm00008a017962_P01, Zm00008a018279_P01, Zm00008a022762_P01, Zm00008a025889_P01, Zm00008a036509_P01	TraesCS1A02G273100,TraesCS1B02G282900,TraesCS1D02G273200,TraesCS2A02G120900,TraesCS2A02G574000,TraesCS2B02G141800,TraesCS2D02G122900,TraesCS3A02G378300,TraesCS3B02G411000,TraesCS3D02G371600,TraesCS4A02G140800,TraesCS4A02G209000,TraesCS4B02G112600,TraesCS4B02G166400,TraesCS4D02G110100,TraesCS4D02G164200,TraesCS5A02G124100,TraesCS5B02G123800,TraesCS5D02G132000,TraesCS6A02G272800,TraesCS6B02G300200,…
OG0002032	AT2G39940.1	Bradi1g67160.1.p, Bradi2g23730.1.p, Bradi2g55210.1.p	Bol020449, Bol025374, Bol025375	Glyma02g42150.1|PACid_26287963, Glyma11g34940.1|PACid_26296269, Glyma14g06740.2|PACid_26284387, Glyma18g03420.1|PACid_26357402	Gorai.005G081800.1, Gorai.011G279900.1, Gorai.012G075700.1	HanXRQChr07g0202671, HanXRQChr08g0222241, HanXRQChr14g0436611, HanXRQChr14g0459941, HanXRQChr14g0459951	MD01G1147000, MD07G1213600	Migut.F00706.1.p, Migut.F01428.1.p	Mapoly0025s0025.1.p	Medtr3g070140.1, Medtr5g081870.1	LOC_Os01g63420.1, LOC_Os03g15880.4, LOC_Os05g37690.1	Pp3c15_1200V3.1.p, Pp3c17_7680V3.1.p, Pp3c3_8580V3.1.p, Pp3c9_10120V3.1.p, Pp3c9_1680V3.1.p, Pp3c9_1690V3.1.p	Potri.008G064400.1.p, Potri.010G192900.2.p	NA	Sobic.001G426900.1.p, Sobic.003G359600.1.p, Sobic.009G157200.1.p	75487	Zm00008a001031_P01, Zm00008a013302_P01, Zm00008a025858_P01, Zm00008a031171_P01, Zm00008a032867_P01, Zm00008a035628_P01	TraesCS1A02G279100,TraesCS1B02G288100,TraesCS1D02G278400,TraesCS3A02G367500,TraesCS3B02G399200,TraesCS3D02G360400
OG0013194	NA	Bradi2g23100.1.p	NA	NA	NA	NA	NA	NA	NA	NA	LOC_Os02g44990.1	NA	NA	NA	NA	NA	NA	TraesCS1A02G286700,TraesCS1A02G286800,TraesCS1B02G296100,TraesCS1B02G296200,TraesCS1D02G285600,TraesCS1D02G285700,TraesCS3D02G518500
OG0012381	NA	Bradi4g01110.1.p	NA	NA	NA	NA	NA	NA	NA	NA	NA	NA	NA	NA	NA	NA	NA	TraesCS1A02G294400,TraesCS1A02G294500,TraesCS1A02G294600,TraesCS1B02G304000,TraesCS1D02G296900,TraesCS1D02G297000,TraesCS1D02G377600,TraesCS7A02G077200,TraesCS7D02G072800
OG0011244	NA	Bradi2g21750.2.p, Bradi2g53040.3.p	NA	NA	Gorai.006G125400.1	NA	NA	NA	NA	NA	LOC_Os01g59690.1, LOC_Os05g41130.1	NA	NA	NA	Sobic.003G331600.1.p, Sobic.009G179300.1.p	NA	Zm00008a026072_P01, Zm00008a031568_P01, Zm00008a038062_P01	TraesCS1A02G307800,TraesCS1B02G318500,TraesCS1D02G307200,TraesCS3A02G336900,TraesCS3B02G368000,TraesCS3D02G329900,TraesCS3D02G518800
OG0010028	AT3G63060.1	Bradi2g21240.1.p, Bradi2g52630.2.p	Bol027435	NA	Gorai.004G215400.1, Gorai.008G005400.1	HanXRQChr10g0282891	MD03G1268700	Migut.D00265.1.p	NA	NA	LOC_Os01g58850.1, LOC_Os05g41490.1	NA	NA	NA	Sobic.003G327400.1.p, Sobic.009G182400.1.p	NA	Zm00008a013585_P01	TraesCS1A02G311200,TraesCS1B02G322600,TraesCS1D02G311100,TraesCS3A02G331200,TraesCS3B02G361400,TraesCS3D02G324600
OG0000802	NA	Bradi1g49930.1.p, Bradi1g50208.2.p, Bradi1g50313.1.p, Bradi1g50320.2.p, Bradi1g50330.1.p, Bradi1g50360.2.p, Bradi1g50370.1.p, Bradi1g50426.1.p, Bradi1g50432.3.p	NA	NA	NA	NA	NA	NA	NA	NA	LOC_Os06g02100.1, LOC_Os06g02110.1, LOC_Os06g02330.1, LOC_Os06g02340.1	NA	NA	NA	Sobic.002G059300.1.p, Sobic.005G013000.1.p, Sobic.005G013050.1.p, Sobic.005G016100.1.p, Sobic.010G009600.3.p, Sobic.010G009700.1.p, Sobic.010G009800.1.p, Sobic.K000200.1.p	NA	Zm00008a011454_P01, Zm00008a026991_P01, Zm00008a033916_P01	TraesCS2B02G164700,TraesCS2B02G164900,TraesCS2B02G165300,TraesCS2D02G144000,TraesCS2D02G144100,TraesCS3A02G375800,TraesCS3B02G408000,TraesCS3B02G408100,TraesCS3D02G368300,TraesCS4A02G446200,TraesCS4A02G451300,TraesCS4A02G451500,TraesCS4A02G454000,TraesCS4A02G454100,TraesCS4A02G454600,TraesCS4A02G455600,TraesCS6A02G062900,TraesCS6D02G062000,TraesCS6D02G357000,TraesCS7A02G011800,TraesCS7A02G034100,…
OG0001909	AT1G30200.2, AT4G18380.1, AT5G46170.1	Bradi2g20270.2.p, Bradi2g51180.4.p	Bol006333, Bol009428, Bol022527, Bol022798	Glyma13g29140.4|PACid_26316659, Glyma15g09920.1|PACid_26331040	Gorai.009G154000.1, Gorai.010G167400.1, Gorai.010G238100.1, Gorai.011G045900.1	HanXRQChr03g0090081, HanXRQChr04g0115701, HanXRQChr15g0482061, HanXRQChr16g0525751, HanXRQChr17g0542411	MD05G1281200, MD10G1259600	Migut.D00647.1.p, Migut.H01354.1.p, Migut.M00892.1.p	Mapoly0086s0036.1.p, Mapoly0115s0056.1.p, Mapoly0142s0022.1.p	Medtr2g019080.2, Medtr4g029330.1	LOC_Os01g56390.1, LOC_Os05g43490.2	Pp3c10_10820V3.1.p, Pp3c14_16580V3.1.p	Potri.004G065900.3.p, Potri.009G047600.1.p, Potri.011G082900.1.p	NA	Sobic.003G225000.1.p, Sobic.003G309900.1.p, Sobic.008G042000.3.p, Sobic.009G192500.1.p	102245, 136272, 405036, 90428	Zm00008a013709_P01, Zm00008a014414_P01, Zm00008a018373_P01, Zm00008a026165_P01, Zm00008a031607_P01, Zm00008a033129_P01	TraesCS1A02G329300,TraesCS1B02G342700,TraesCS1D02G331400,TraesCS3A02G296700,TraesCS3B02G340400,TraesCS3D02G306000
OG0004113	AT1G53320.1	Bradi2g19960.1.p, Bradi2g46350.1.p	Bol026708, Bol035113	Glyma12g35920.1|PACid_26294505, Glyma13g34470.1|PACid_26315091	Gorai.002G054300.1, Gorai.004G271800.1, Gorai.009G367200.1	HanXRQChr10g0304911, HanXRQChr15g0495251	MD03G1243700, MD11G1264100	Migut.H02000.1.p, Migut.M00722.1.p, Migut.M00723.1.p	NA	Medtr2g076200.1, Medtr2g076210.1	LOC_Os01g48370.1, LOC_Os01g55430.2, LOC_Os05g43850.1, LOC_Os05g48670.1	NA	Potri.001G390200.1.p, Potri.011G109300.1.p	NA	Sobic.003G253800.1.p, Sobic.009G195900.1.p, Sobic.009G230500.2.p	NA	Zm00008a011474_P01, Zm00008a014176_P01	TraesCS1A02G333900,TraesCS1B02G347200,TraesCS1D02G336400,TraesCS3A02G270800
OG0012401	NA	Bradi2g46615.1.p, Bradi5g18580.1.p	NA	NA	NA	NA	NA	NA	Mapoly0048s0061.1.p	NA	LOC_Os09g06620.1, LOC_Os09g06660.1	NA	NA	NA	Sobic.002G258200.1.p	NA	NA	TraesCS1A02G344200,TraesCS1B02G357300,TraesCS1B02G358000,TraesCS1D02G346600,TraesCS3B02G300700,TraesCS3D02G267400
OG0009612	AT5G52880.1	Bradi2g19240.1.p	Bol030255, Bol030256	Glyma10g37390.1|PACid_26346761, Glyma20g30351.1|PACid_26337837	Gorai.008G272800.1	HanXRQChr05g0141161	MD01G1211200	Migut.F00264.1.p	NA	Medtr1g099490.1	LOC_Os01g11780.1, LOC_Os05g45040.1	Pp3c3_15840V3.1.p, Pp3c4_17520V3.1.p	Potri.012G035500.1.p	NA	Sobic.009G205200.1.p	NA	Zm00008a026244_P01	TraesCS1A02G346700,TraesCS1B02G360600,TraesCS1D02G349500
OG0000582	NA	Bradi2g01157.2.p, Bradi2g01185.2.p, Bradi2g01191.1.p, Bradi2g01195.1.p, Bradi2g01207.1.p, Bradi2g01248.1.p, Bradi2g01301.1.p, Bradi2g02908.1.p, Bradi2g02920.1.p, Bradi2g37270.3.p, Bradi2g42858.1.p, Bradi3g00597.1.p, Bradi3g01028.3.p, Bradi3g01037.1.p, Bradi3g01708.1.p, Bradi3g01719.1.p, Bradi3g01723.1.p, Bradi3g02247.6.p, Bradi3g02252.1.p, Bradi3g02257.2.p, Bradi3g02263.1.p, Bradi3g04552.1.p, Bra…	NA	NA	NA	NA	NA	NA	NA	NA	LOC_Os02g15160.1, LOC_Os03g08030.1, LOC_Os05g25580.1, LOC_Os10g04690.1, LOC_Os10g04700.2, LOC_Os10g04770.1, LOC_Os10g04780.1, LOC_Os10g05200.1, LOC_Os10g05520.1, LOC_Os10g05530.1, LOC_Os10g05590.1, LOC_Os10g06700.1, LOC_Os10g10980.1, LOC_Os11g06580.1	NA	NA	NA	Sobic.002G090600.1.p, Sobic.005G023000.1.p, Sobic.005G023100.1.p, Sobic.007G114600.1.p, Sobic.008G058800.1.p, Sobic.009G111800.1.p, Sobic.009G112000.2.p, Sobic.009G112200.2.p, Sobic.009G112400.1.p	NA	Zm00008a025598_P01, Zm00008a031033_P01, Zm00008a035330_P01	TraesCS2A02G032900,TraesCS2B02G469600,TraesCS2D02G114000,TraesCS3A02G015700,TraesCS3A02G063100,TraesCS3A02G064200,TraesCS3B02G075200,TraesCS3B02G075400,TraesCS3B02G076200,TraesCS3B02G076400,TraesCS3B02G076500,TraesCS3D02G013100,TraesCS3D02G063200,TraesCS3D02G063500,TraesCS5A02G406800,TraesCS5B02G052200,TraesCS5B02G294300,TraesCS5B02G411800,TraesCS5D02G058300,TraesCS5D02G416800,TraesCS6A02G027100,…
OG0014865	NA	Bradi1g12061.1.p, Bradi5g10465.1.p	NA	NA	NA	NA	NA	NA	NA	NA	NA	NA	NA	NA	NA	NA	NA	TraesCS1A02G362200,TraesCS1A02G362300,TraesCS1B02G379500,TraesCS1D02G367200,TraesCS4B02G086800,TraesCS5D02G230400
OG0012071	NA	Bradi1g15252.1.p	NA	NA	NA	NA	NA	NA	NA	NA	LOC_Os09g15530.1, LOC_Os09g15660.1, LOC_Os09g17152.1, LOC_Os09g17540.1	NA	NA	NA	NA	NA	NA	TraesCS1A02G378400,TraesCS3A02G532500,TraesCS3B02G609300,TraesCS3D02G537700,TraesCS5A02G182500,TraesCS5B02G180600,TraesCS5B02G180700
OG0000335	NA	Bradi1g08649.1.p, Bradi1g56660.2.p, Bradi1g57137.1.p, Bradi1g77590.2.p, Bradi4g45091.1.p, Bradi5g15891.1.p, Bradi5g24490.4.p	NA	Glyma05g03226.1|PACid_26320739, Glyma08g40893.1|PACid_26307010, Glyma11g20671.1|PACid_26297228, Glyma12g07315.1|PACid_26293198, Glyma17g13811.1|PACid_26312865	Gorai.004G137200.1, Gorai.004G200700.1, Gorai.004G240100.1, Gorai.005G161100.1, Gorai.007G299300.1, Gorai.007G326700.1, Gorai.007G326800.1, Gorai.010G101500.1	HanXRQChr03g0064981, HanXRQChr05g0138641, HanXRQChr05g0138651, HanXRQChr05g0138661, HanXRQChr05g0138671, HanXRQChr05g0138701, HanXRQChr05g0138711, HanXRQChr05g0138721, HanXRQChr05g0138731, HanXRQChr05g0138751, HanXRQChr05g0138761, HanXRQChr05g0145681, HanXRQChr08g0221771, HanXRQChr09g0251901, HanXRQChr09g0252251, HanXRQChr09g0252261, HanXRQChr09g0252871, HanXRQChr14g0459331	MD02G1016200, MD02G1023900, MD02G1024100, MD02G1024500, MD02G1120400, MD02G1120500, MD02G1269100, MD05G1360100, MD08G1218100, MD09G1063900, MD10G1330300, MD11G1200500, MD12G1064700, MD14G1064500, MD14G1064800, MD15G1167300, MD15G1437600	Migut.B01026.1.p, Migut.B01302.1.p, Migut.C00093.1.p, Migut.C00140.1.p, Migut.C00187.1.p, Migut.C00283.1.p, Migut.D00340.1.p, Migut.D01591.1.p, Migut.D02158.1.p, Migut.E00768.1.p, Migut.E00769.1.p, Migut.E00770.1.p, Migut.E00771.1.p, Migut.E01276.1.p, Migut.F00694.1.p, Migut.F01284.1.p, Migut.G00408.1.p, Migut.G00964.1.p, Migut.G00965.1.p, Migut.G01093.1.p, Migut.G01312.1.p, Migut.G01313.1.p, Mig…	NA	Medtr4g103670.1, Medtr8g468470.1	LOC_Os07g06500.1, LOC_Os07g06670.1, LOC_Os07g06730.1, LOC_Os07g06900.1, LOC_Os11g03610.1, LOC_Os11g47660.1, LOC_Os12g03390.1	NA	Potri.001G098901.1.p, Potri.004G224975.1.p, Potri.016G106600.2.p, Potri.018G007201.1.p, Potri.018G092600.2.p	NA	Sobic.001G095366.1.p, Sobic.004G046700.2.p, Sobic.004G062600.2.p	NA	NA	TraesCS1B02G171100,TraesCS2A02G366400,TraesCS3A02G386700,TraesCS3D02G382400,TraesCS4B02G397200,TraesCS5B02G050000,TraesCS5D02G055900,TraesCSU02G029500
OG0002021	NA	Bradi1g14330.2.p, Bradi1g59310.4.p, Bradi2g17100.2.p, Bradi2g17110.1.p, Bradi2g17150.1.p, Bradi2g46710.3.p, Bradi3g35422.1.p, Bradi4g03254.1.p, Bradi5g17140.3.p, Bradi5g22270.2.p	NA	NA	NA	NA	NA	NA	NA	NA	LOC_Os01g07160.1, LOC_Os01g07190.1, LOC_Os01g67790.1, LOC_Os02g35560.1, LOC_Os05g02540.1, LOC_Os05g02550.1, LOC_Os05g02570.1, LOC_Os07g16420.1, LOC_Os07g16800.1, LOC_Os09g39000.1, LOC_Os10g36310.1	NA	NA	NA	Sobic.004G088800.1.p, Sobic.004G215300.1.p, Sobic.005G031600.1.p, Sobic.008G108700.1.p, Sobic.008G175300.1.p, Sobic.009G223600.1.p	NA	NA	TraesCS1A02G384100,TraesCS1A02G385300,TraesCS1B02G308400,TraesCS1B02G410900,TraesCS1B02G411400,TraesCS1B02G411600,TraesCS1B02G442700,TraesCS1D02G320500,TraesCS1D02G392600,TraesCS1D02G392800,TraesCS1D02G392900,TraesCS2B02G535900,TraesCS2D02G508500,TraesCS3A02G371600,TraesCS3B02G403900,TraesCS5A02G027700,TraesCS5A02G494000,TraesCS5B02G026800,TraesCS5B02G026900,TraesCS5B02G027100,TraesCS5B02G027200,…
OG0000514	NA	Bradi1g14542.1.p, Bradi1g20545.1.p, Bradi1g29467.1.p, Bradi1g50962.1.p, Bradi1g50966.1.p, Bradi2g16447.3.p, Bradi2g16460.2.p, Bradi2g16467.2.p, Bradi3g19417.2.p, Bradi3g37750.1.p, Bradi4g05115.1.p, Bradi4g13200.3.p, Bradi4g14028.1.p, Bradi4g22262.1.p, Bradi4g23360.2.p, Bradi4g25199.1.p, Bradi4g42198.2.p, Bradi4g42646.1.p, Bradi4g42652.1.p, Bradi4g42680.3.p	NA	NA	NA	NA	MD13G1035900, MD16G1038100	NA	NA	NA	LOC_Os01g34630.1, LOC_Os02g03660.1, LOC_Os02g06470.1, LOC_Os06g05560.1, LOC_Os06g05580.1, LOC_Os06g05590.1, LOC_Os06g05610.1, LOC_Os06g05620.1, LOC_Os06g20420.1, LOC_Os07g04790.1, LOC_Os08g31690.1, LOC_Os11g05580.1, LOC_Os11g05590.1, LOC_Os12g05960.1, LOC_Os12g05970.1, LOC_Os12g39460.1, LOC_Os12g39520.1, LOC_Os12g40140.1, LOC_Os12g40290.1	NA	NA	NA	Sobic.001G268550.1.p, Sobic.002G302600.1.p, Sobic.005G014950.1.p, Sobic.005G015100.1.p, Sobic.005G179500.1.p, Sobic.005G180600.1.p, Sobic.007G088400.1.p, Sobic.009G214400.1.p, Sobic.010G020900.1.p, Sobic.010G037901.1.p, Sobic.010G038100.1.p, Sobic.010G038300.1.p, Sobic.010G039900.1.p, Sobic.010G047900.2.p, Sobic.010G049500.1.p, Sobic.010G049900.1.p, Sobic.010G050000.1.p, Sobic.010G052000.1.p, Sob…	NA	Zm00008a003823_P01	TraesCS1A02G398500,TraesCS1A02G398600,TraesCS1A02G398900,TraesCS1A02G399000,TraesCS1A02G399100,TraesCS1A02G399300,TraesCS1B02G426400,TraesCS1B02G426500,TraesCS1B02G426600,TraesCS1B02G426700,TraesCS1B02G426800,TraesCS1B02G426900,TraesCS1B02G427000,TraesCS1B02G427100,TraesCS1B02G427300,TraesCS1B02G428100,TraesCS1D02G406100,TraesCS1D02G406200,TraesCS1D02G406300,TraesCS1D02G406500,TraesCS1D02G406600,…
OG0012083	NA	Bradi1g04677.2.p	NA	NA	NA	NA	NA	NA	NA	NA	NA	NA	NA	NA	NA	NA	NA	TraesCS1A02G400800,TraesCS1A02G400900,TraesCS1B02G429600,TraesCS5A02G458500,TraesCS5A02G458800,TraesCS5B02G467400,TraesCS5B02G467700,TraesCS5B02G467800,TraesCS5B02G468200,TraesCS5D02G469200,TraesCS5D02G469500,TraesCS5D02G469900
OG0015492	NA	NA	NA	NA	NA	NA	NA	NA	NA	NA	LOC_Os02g47490.1	NA	NA	NA	NA	NA	NA	TraesCS1A02G414800,TraesCS1D02G294100,TraesCS1D02G294200,TraesCS1D02G422500,TraesCS2B02G391300
OG0000920	NA	Bradi1g11435.1.p, Bradi1g13514.2.p, Bradi1g13516.1.p, Bradi1g28737.1.p, Bradi1g59587.1.p, Bradi1g66161.1.p, Bradi1g66163.1.p, Bradi2g14705.1.p, Bradi4g02548.1.p, Bradi4g02556.1.p, Bradi4g02786.1.p, Bradi4g02801.1.p, Bradi4g41628.3.p, Bradi4g41636.1.p, Bradi4g41641.2.p, Bradi4g42545.1.p	NA	NA	NA	NA	NA	NA	NA	NA	LOC_Os01g60920.1, LOC_Os02g05600.1, LOC_Os03g24200.1, LOC_Os03g43060.1, LOC_Os03g43330.1, LOC_Os03g44920.1, LOC_Os03g44980.1, LOC_Os03g46120.1, LOC_Os03g46140.1, LOC_Os03g46500.1, LOC_Os03g46510.1, LOC_Os03g46530.1, LOC_Os03g46690.1, LOC_Os03g46720.1, LOC_Os03g47360.1, LOC_Os03g47420.1, LOC_Os04g02280.1, LOC_Os06g41520.1, LOC_Os07g27030.1, LOC_Os07g37080.1, LOC_Os08g13040.1, LOC_Os08g13050.1, LOC…	NA	NA	NA	Sobic.001G133200.2.p, Sobic.001G133600.2.p, Sobic.001G133800.1.p, Sobic.001G135000.2.p, Sobic.001G142501.1.p, Sobic.001G142600.1.p, Sobic.001G170600.1.p, Sobic.001G179500.1.p, Sobic.001G183800.1.p, Sobic.001G362701.1.p, Sobic.004G066100.2.p, Sobic.005G034200.3.p, Sobic.005G207200.1.p, Sobic.006G272100.2.p, Sobic.008G115200.2.p	NA	Zm00008a004619_P01, Zm00008a004620_P01, Zm00008a010441_P01	TraesCS1A02G420400,TraesCS1D02G295100,TraesCS2A02G074200,TraesCS2A02G074300,TraesCS2A02G074400,TraesCS2B02G089400,TraesCS2B02G112900,TraesCS2B02G208300,TraesCS5D02G012700,TraesCS5D02G072800,TraesCS5D02G072900,TraesCS5D02G292600,TraesCS6B02G039600,TraesCS6D02G155900
OG0013565	NA	Bradi1g62529.2.p, Bradi3g21110.1.p	NA	NA	NA	NA	NA	NA	NA	NA	LOC_Os10g05210.1, LOC_Os10g05540.1	NA	NA	NA	Sobic.001G268100.1.p, Sobic.002G421700.1.p, Sobic.005G101100.2.p	NA	NA	TraesCS1A02G431000,TraesCS1B02G465800,TraesCS1D02G440200
OG0012420	NA	Bradi2g20470.3.p	NA	NA	NA	NA	NA	NA	NA	NA	LOC_Os01g28520.1, LOC_Os01g32640.1	NA	NA	NA	Sobic.001G345000.2.p, Sobic.001G377900.3.p, Sobic.009G102000.3.p	NA	NA	TraesCS1A02G439200,TraesCS1B02G474400,TraesCS1B02G474600,TraesCS1D02G048100,TraesCS1D02G448100,TraesCS7D02G099100
OG0011193	NA	Bradi1g18424.1.p, Bradi1g18426.1.p, Bradi1g18428.1.p, Bradi1g18430.1.p	NA	NA	NA	NA	NA	NA	NA	NA	LOC_Os07g47160.1, LOC_Os07g47170.1	NA	NA	NA	Sobic.001G218701.1.p, Sobic.002G408700.1.p, Sobic.006G123400.1.p, Sobic.009G250600.2.p, Sobic.009G253500.1.p	NA	NA	TraesCS1B02G020100,TraesCS2B02G139700,TraesCS2D02G120700,TraesCS3B02G192800,TraesCS4B02G277300
OG0009694	NA	Bradi3g58810.1.p, Bradi5g03658.1.p, Bradi5g03662.2.p, Bradi5g03666.1.p	NA	NA	NA	NA	NA	NA	NA	NA	LOC_Os04g30750.1, LOC_Os04g30830.1	NA	NA	NA	Sobic.008G074200.1.p	NA	NA	TraesCS1B02G046600,TraesCS1B02G047100,TraesCS1B02G172200,TraesCS1B02G408100,TraesCS1D02G042600,TraesCS1D02G153800,TraesCS3B02G346800,TraesCS3D02G311200,TraesCS6B02G409300,TraesCS6B02G409600,TraesCS6D02G355700
OG0000535	NA	Bradi2g00760.2.p, Bradi2g00763.1.p, Bradi2g01140.2.p, Bradi2g06306.1.p, Bradi2g60155.2.p, Bradi2g60158.1.p, Bradi4g10260.8.p, Bradi4g10270.5.p, Bradi4g10280.3.p, Bradi4g10300.2.p, Bradi4g10310.1.p, Bradi4g10320.1.p, Bradi4g10339.1.p, Bradi4g10346.1.p	NA	NA	NA	NA	NA	NA	NA	NA	LOC_Os02g33840.1, LOC_Os03g22750.1, LOC_Os04g11440.1, LOC_Os04g11450.1, LOC_Os04g11660.1, LOC_Os04g11790.1, LOC_Os04g11890.1, LOC_Os10g25210.1, LOC_Os11g03680.1, LOC_Os11g05680.1, LOC_Os12g03440.1	NA	NA	NA	Sobic.001G400200.1.p, Sobic.004G010500.1.p, Sobic.008G163100.1.p, Sobic.010G196800.2.p	NA	Zm00008a001255_P01, Zm00008a034717_P01	TraesCS1B02G046800,TraesCS1B02G059300,TraesCS1D02G046600,TraesCS2D02G091200,TraesCS3A02G103200,TraesCS3A02G411300,TraesCS3A02G412300,TraesCS3A02G462600,TraesCS3A02G464500,TraesCS3A02G464900,TraesCS3A02G465200,TraesCS3A02G465300,TraesCS3A02G466000,TraesCS3A02G466600,TraesCS3A02G467400,TraesCS3A02G468700,TraesCS3A02G470300,TraesCS3A02G470400,TraesCS3A02G476800,TraesCS3A02G487100,TraesCS3B02G004400,…
OG0015033	NA	Bradi5g23490.1.p	NA	NA	NA	NA	NA	NA	NA	NA	NA	NA	NA	NA	NA	NA	NA	TraesCS3B02G344700,TraesCS3D02G265500,TraesCS7D02G325200,TraesCS7D02G374200
OG0002237	NA	Bradi2g36141.1.p, Bradi2g61197.2.p, Bradi2g61205.2.p, Bradi2g61275.1.p, Bradi4g04511.1.p	NA	NA	NA	NA	NA	NA	NA	NA	LOC_Os03g57050.1	NA	NA	NA	Sobic.002G066200.1.p, Sobic.003G425900.2.p, Sobic.003G434300.1.p, Sobic.003G434500.1.p	NA	Zm00008a002607_P01, Zm00008a028242_P01, Zm00008a028243_P01, Zm00008a028246_P01, Zm00008a028249_P01, Zm00008a028250_P01, Zm00008a028252_P01, Zm00008a028253_P01, Zm00008a028548_P01, Zm00008a028549_P01	TraesCS1B02G077100,TraesCS3A02G464200,TraesCS3A02G464300,TraesCS3B02G507800,TraesCS3D02G458200,TraesCS3D02G458900,TraesCS5D02G038100
OG0004053	AT4G33210.1	Bradi3g26160.4.p	Bol013562, Bol017526, Bol017527, Bol033806	Glyma04g05850.1|PACid_26303085, Glyma06g05840.1|PACid_26302309, Glyma14g11260.1|PACid_26285369, Glyma17g34350.1|PACid_26312094	Gorai.001G020200.1, Gorai.010G096600.1	HanXRQChr03g0065591, HanXRQChr05g0135941, HanXRQChr09g0261801	MD08G1071300, MD15G1049900	Migut.A00079.1.p, Migut.E01781.1.p	Mapoly0101s0054.1.p, Mapoly0202s0013.1.p	Medtr1g015450.1, Medtr1g015480.1	LOC_Os10g25680.1	Pp3c12_17410V3.1.p, Pp3c4_12360V3.1.p, Pp3c5_23900V3.1.p, Pp3c6_6070V3.1.p	Potri.006G220900.2.p, Potri.018G048700.5.p	NA	Sobic.001G257300.1.p	133451	Zm00008a004440_P01, Zm00008a020176_P01	TraesCS1B02G154100,TraesCS1D02G136800
OG0002067	AT1G55270.1	Bradi1g73860.1.p	Bol013348, Bol035193, Bol039044	Glyma05g08850.1|PACid_26322358, Glyma05g28760.6|PACid_26320247, Glyma08g11910.1|PACid_26308609, Glyma19g00370.1|PACid_26327493, Glyma19g00720.1|PACid_26328987	Gorai.001G041300.1, Gorai.010G064700.1, Gorai.013G247700.1, Gorai.013G247800.1	HanXRQChr05g0140601, HanXRQChr06g0180271, HanXRQChr13g0405141, HanXRQChr14g0453331	MD02G1034600, MD03G1007500, MD15G1175400	Migut.D01876.1.p, Migut.D01879.1.p, Migut.D02540.1.p, Migut.J01172.1.p, Migut.O00942.1.p	Mapoly0006s0289.1.p	Medtr4g114110.1, Medtr8g085600.2	LOC_Os02g10850.1, LOC_Os03g07160.1, LOC_Os10g26990.1	Pp3c8_9940V3.1.p	Potri.001G008000.1.p, Potri.003G217700.1.p	NA	Sobic.001G251800.1.p, Sobic.001G492200.1.p, Sobic.004G085500.1.p	404324, 411144, 438121	Zm00008a000455_P01, Zm00008a000595_P01, Zm00008a004402_P01, Zm00008a018200_P01, Zm00008a021270_P01	TraesCS1B02G154600,TraesCS1D02G136700,TraesCS3B02G611700,TraesCS3D02G540000,TraesCS4A02G020200,TraesCS4B02G283400,TraesCS4B02G283500
OG0002235	NA	Bradi1g49753.2.p, Bradi3g54590.7.p, Bradi4g45120.2.p	NA	NA	NA	NA	NA	NA	NA	NA	LOC_Os01g37260.2, LOC_Os04g36910.1, LOC_Os06g06600.1, LOC_Os06g10140.1, LOC_Os06g10290.1, LOC_Os06g10300.1, LOC_Os07g22910.1, LOC_Os07g26000.1, LOC_Os08g25650.1	NA	NA	NA	Sobic.002G123900.1.p, Sobic.002G124200.2.p, Sobic.003G423400.1.p, Sobic.007G187900.1.p, Sobic.010G086900.1.p	NA	NA	TraesCS1B02G165100,TraesCS3B02G198600,TraesCS3D02G081600,TraesCS4A02G322700,TraesCS4A02G322800,TraesCS4A02G322900,TraesCS4A02G323000,TraesCS4A02G323200,TraesCS4A02G323300,TraesCS5B02G027900,TraesCS5B02G028100,TraesCS5B02G044900,TraesCS5B02G555200,TraesCS5B02G555300,TraesCS5B02G555400,TraesCS5B02G555500,TraesCS5B02G555600,TraesCS5B02G555700,TraesCS5D02G037200,TraesCS5D02G049900,TraesCS6A02G033900,…
OG0001514	NA	Bradi1g55700.1.p, Bradi1g55705.1.p, Bradi1g62247.1.p, Bradi2g00960.4.p, Bradi2g04350.1.p, Bradi4g13240.3.p, Bradi4g20030.2.p, Bradi5g24856.1.p, Bradi5g25382.1.p, Bradi5g27053.1.p	NA	NA	NA	NA	NA	NA	NA	NA	LOC_Os01g27680.1, LOC_Os01g71250.1, LOC_Os03g02210.1, LOC_Os04g40920.1, LOC_Os05g45470.1, LOC_Os07g08040.1, LOC_Os07g34620.1, LOC_Os07g40160.1, LOC_Os08g18890.1, LOC_Os08g25670.1, LOC_Os08g27540.3, LOC_Os11g12470.1, LOC_Os11g34790.1	NA	NA	NA	Sobic.001G143800.2.p, Sobic.001G223300.2.p, Sobic.002G051450.1.p, Sobic.002G051500.1.p, Sobic.002G167200.1.p, Sobic.004G081701.1.p, Sobic.004G267200.1.p, Sobic.004G328500.1.p, Sobic.007G196700.2.p, Sobic.007G197300.2.p, Sobic.007G204500.1.p, Sobic.007G214800.1.p, Sobic.008G039750.1.p, Sobic.008G041600.1.p, Sobic.008G076100.1.p	NA	NA	TraesCS7A02G014900,TraesCS7A02G069200,TraesCS7D02G011900,TraesCS7D02G063700
OG0019749	NA	NA	NA	NA	NA	NA	NA	NA	NA	NA	LOC_Os08g31270.1	NA	NA	NA	NA	NA	NA	TraesCS1B02G237800,TraesCS1D02G071900,TraesCS1D02G074000
OG0004350	NA	Bradi2g12052.1.p, Bradi2g12054.1.p, Bradi3g47453.1.p, Bradi5g16845.1.p	NA	NA	NA	NA	NA	NA	NA	NA	LOC_Os04g30810.1, LOC_Os05g45990.1, LOC_Os05g46300.1, LOC_Os05g46310.1, LOC_Os05g46320.1, LOC_Os05g46380.1, LOC_Os05g46390.1	NA	NA	NA	Sobic.006G215700.1.p, Sobic.006G215900.1.p, Sobic.009G132100.1.p, Sobic.009G215800.1.p, Sobic.009G215901.1.p	NA	NA	TraesCS1B02G259100,TraesCS1B02G373300,TraesCS1D02G247900,TraesCS1D02G361100,TraesCS1D02G361200,TraesCS2A02G368800,TraesCS2A02G516400,TraesCS2B02G386000,TraesCS2D02G365500,TraesCS3A02G243500,TraesCS3B02G505200,TraesCS3D02G243400,TraesCS3D02G455900,TraesCS5B02G207400,TraesCS6D02G132700,TraesCS6D02G298600,TraesCS7D02G293700
OG0000351	NA	Bradi1g62507.1.p, Bradi2g33570.4.p, Bradi2g41170.2.p, Bradi2g41476.1.p, Bradi2g42290.1.p, Bradi2g42597.1.p, Bradi2g42607.1.p, Bradi2g42613.1.p, Bradi2g42637.1.p, Bradi2g42751.1.p, Bradi2g42761.1.p, Bradi2g42767.2.p, Bradi2g42790.3.p, Bradi2g42800.1.p, Bradi4g02256.1.p, Bradi4g06180.1.p, Bradi4g24953.1.p, Bradi4g24954.2.p, Bradi4g24957.1.p, Bradi4g24959.1.p, Bradi4g25101.1.p, Bradi4g25670.3.p, Bra…	NA	NA	NA	NA	NA	NA	NA	NA	LOC_Os01g39670.1, LOC_Os01g41260.1, LOC_Os01g41280.1, LOC_Os01g41290.1, LOC_Os01g41340.1, LOC_Os01g41350.1, LOC_Os01g41360.1, LOC_Os01g41370.1, LOC_Os01g41530.1, LOC_Os01g50990.1, LOC_Os01g55210.1, LOC_Os02g29150.1, LOC_Os04g13150.1, LOC_Os04g13160.1, LOC_Os04g13170.1, LOC_Os08g24910.1, LOC_Os09g34080.1, LOC_Os12g08010.1	NA	NA	NA	Sobic.001G049000.1.p, Sobic.001G335100.1.p, Sobic.001G498700.1.p, Sobic.002G015200.1.p, Sobic.003G207200.1.p, Sobic.003G207400.2.p, Sobic.003G207600.1.p, Sobic.003G207800.1.p, Sobic.003G208500.1.p, Sobic.006G022400.1.p, Sobic.006G022500.1.p, Sobic.006G022700.1.p, Sobic.006G225800.1.p, Sobic.006G234500.1.p, Sobic.008G094800.1.p, Sobic.009G243000.1.p	NA	Zm00008a014558_P01, Zm00008a014561_P01	TraesCS1B02G279000,TraesCS1D02G268400,TraesCS2A02G059700,TraesCS2A02G178800,TraesCS2A02G555900,TraesCS2B02G111500,TraesCS2B02G548500,TraesCS2D02G558100,TraesCS3A02G379400,TraesCS3A02G379500,TraesCS3A02G460000,TraesCS3A02G460300,TraesCS3A02G460400,TraesCS3A02G460500,TraesCS3B02G244500,TraesCS3B02G499800,TraesCS3B02G499900,TraesCS3B02G500200,TraesCS3B02G500600,TraesCS3B02G500700,TraesCS3B02G500900,…
OG0024488	NA	Bradi2g15595.3.p	NA	NA	NA	NA	NA	NA	NA	NA	NA	NA	NA	NA	NA	NA	NA	TraesCS1B02G305300,TraesCS1D02G295700
OG0014876	NA	Bradi1g18422.2.p	NA	NA	NA	NA	NA	NA	NA	NA	NA	NA	NA	NA	NA	NA	NA	TraesCS1B02G305400,TraesCS2B02G163700,TraesCS2B02G165800,TraesCS4D02G356700,TraesCS5A02G255400,TraesCS5D02G263900
OG0005564	NA	Bradi1g31000.2.p, Bradi1g31010.1.p, Bradi1g31106.3.p	NA	NA	NA	NA	NA	NA	NA	NA	NA	NA	NA	NA	NA	NA	NA	TraesCS1B02G333500,TraesCS1D02G321000,TraesCS2D02G078200,TraesCS3A02G082000,TraesCS3A02G511900,TraesCS6B02G008000,TraesCS6B02G014600,TraesCS6D02G002100,TraesCS7A02G505500,TraesCS7A02G505600,TraesCS7A02G505700,TraesCS7A02G507000,TraesCS7B02G387700,TraesCS7B02G412800,TraesCS7B02G412900,TraesCS7B02G413000,TraesCS7B02G415200,TraesCS7D02G459100,TraesCS7D02G471500,TraesCS7D02G493200,TraesCS7D02G493300,…
OG0003288	NA	Bradi1g11754.1.p, Bradi1g34780.1.p, Bradi1g35300.1.p, Bradi1g49290.1.p, Bradi1g58456.1.p, Bradi1g58458.1.p, Bradi3g29170.2.p, Bradi3g29200.2.p, Bradi3g60311.1.p, Bradi4g05490.2.p, Bradi4g05976.1.p, Bradi4g21815.1.p	NA	NA	NA	NA	NA	NA	NA	NA	LOC_Os02g54240.1, LOC_Os03g33200.1, LOC_Os08g18079.1, LOC_Os08g27950.1, LOC_Os10g34280.1, LOC_Os10g34300.1, LOC_Os10g34340.1, LOC_Os12g42340.1	NA	NA	NA	Sobic.001G152200.1.p, Sobic.001G152500.2.p, Sobic.001G215400.1.p, Sobic.008G174000.1.p, Sobic.008G174400.1.p	NA	NA	TraesCS1B02G467200,TraesCS1D02G158800,TraesCS2A02G038600,TraesCS2D02G038000,TraesCS3B02G009800,TraesCS3B02G195000,TraesCS4A02G382500,TraesCS4A02G382600,TraesCS5B02G422300,TraesCS6A02G017200,TraesCS6B02G315000,TraesCS7A02G084200,TraesCS7B02G313100,TraesCS7B02G372900,TraesCS7D02G079200
OG0021113	NA	Bradi2g38010.1.p, Bradi4g11790.2.p	NA	NA	NA	NA	NA	NA	NA	NA	NA	NA	NA	NA	NA	NA	NA	TraesCS1D02G064600,TraesCS1D02G064900
OG0001828	NA	Bradi2g37994.1.p, Bradi2g38020.2.p, Bradi2g59990.1.p, Bradi4g11720.1.p, Bradi4g11748.1.p, Bradi4g11755.1.p, Bradi4g11820.1.p, Bradi5g25185.1.p, Bradi5g25200.2.p, Bradi5g25220.1.p, Bradi5g25236.1.p, Bradi5g25248.1.p	NA	NA	NA	NA	NA	NA	NA	NA	LOC_Os04g19750.1, LOC_Os04g19800.1, LOC_Os04g19810.1, LOC_Os04g19920.1, LOC_Os05g39300.1, LOC_Os11g33180.1, LOC_Os11g33210.1, LOC_Os11g42310.1	NA	NA	NA	Sobic.005G199500.1.p, Sobic.008G055650.1.p, Sobic.009G110700.1.p	NA	NA	TraesCS1D02G064800,TraesCS2A02G468600,TraesCS2A02G489900,TraesCS2B02G090000,TraesCS2B02G090500,TraesCS2B02G491500,TraesCS2B02G517100,TraesCS2B02G517200,TraesCS2B02G517300,TraesCS2B02G517800,TraesCS2B02G517900,TraesCS2B02G518100,TraesCS2B02G518200,TraesCS2D02G073800,TraesCS2D02G074600,TraesCS2D02G489500,TraesCS2D02G489600,TraesCS2D02G489800,TraesCS2D02G490200,TraesCS3A02G455400,TraesCS3B02G444700,…
OG0021038	NA	Bradi1g54465.1.p	NA	NA	NA	NA	NA	NA	NA	NA	NA	NA	NA	NA	NA	NA	NA	TraesCS1D02G068200,TraesCS7A02G212400,TraesCS7D02G214100
OG0005014	AT5G42350.1, AT5G42360.1	Bradi4g37490.1.p	NA	Glyma04g01800.2|PACid_26305266, Glyma06g01910.4|PACid_26301541	Gorai.002G114500.1	HanXRQChr05g0144831, HanXRQChr06g0185211, HanXRQChr15g0492491	MD00G1113700, MD06G1007100	Migut.N02971.1.p	Mapoly0107s0031.1.p, Mapoly1710s0002.1.p	Medtr1g096890.1, Medtr3g032780.1, Medtr3g032830.1, Medtr3g115870.2	LOC_Os09g38300.1	NA	Potri.002G007700.1.p, Potri.005G253500.2.p	NA	Sobic.002G292200.1.p	424145	Zm00008a028764_P01	TraesCS5A02G355600,TraesCS5B02G358100,TraesCS5D02G363900
OG0003846	NA	Bradi2g38890.2.p, Bradi3g21096.1.p, Bradi3g39115.1.p, Bradi3g39130.1.p, Bradi4g11055.1.p, Bradi4g11060.1.p, Bradi4g11065.1.p, Bradi4g11071.1.p, Bradi4g29087.1.p	NA	NA	NA	NA	NA	NA	NA	NA	LOC_Os07g39570.1, LOC_Os08g38470.1, LOC_Os08g38480.1, LOC_Os08g38490.1, LOC_Os08g38520.1, LOC_Os12g30920.1, LOC_Os12g30940.1, LOC_Os12g30950.1, LOC_Os12g30960.1, LOC_Os12g30990.1	NA	NA	NA	Sobic.001G366900.1.p	NA	NA	TraesCS2A02G522800,TraesCS2B02G552900,TraesCS2D02G524600,TraesCS2D02G524700,TraesCS2D02G524800,TraesCS2D02G525100,TraesCS5A02G309400,TraesCS5A02G309500,TraesCS5B02G310200,TraesCS5B02G310300,TraesCS5B02G530700,TraesCS5D02G310700,TraesCS5D02G316500,TraesCS5D02G316600,TraesCS7B02G300900
OG0011216	NA	Bradi2g58622.3.p, Bradi4g38173.1.p, Bradi4g38176.1.p, Bradi4g38222.2.p	NA	NA	NA	NA	NA	NA	NA	NA	LOC_Os09g39050.1, LOC_Os09g39190.1	NA	NA	NA	NA	NA	NA	TraesCS2A02G006600,TraesCS3B02G595000,TraesCS3D02G545400,TraesCS5D02G377500,TraesCS5D02G445700
OG0014219	NA	Bradi3g09840.2.p, Bradi4g11694.2.p	NA	NA	NA	NA	NA	NA	NA	NA	NA	NA	NA	NA	NA	NA	Zm00008a014190_P01	TraesCS2A02G050200,TraesCS7A02G325100,TraesCS7B02G225800,TraesCS7B02G225900,TraesCS7D02G321700,TraesCS7D02G321800
OG0024430	NA	Bradi5g02906.2.p	NA	NA	NA	NA	NA	NA	NA	NA	NA	NA	NA	NA	NA	NA	NA	TraesCS2A02G050700,TraesCS2B02G063800
OG0012367	NA	Bradi1g31983.1.p, Bradi5g10342.1.p	NA	NA	NA	NA	NA	NA	NA	NA	LOC_Os10g03600.1	NA	NA	NA	NA	NA	NA	TraesCS2A02G051300,TraesCS2B02G064000,TraesCS2B02G064100,TraesCS2D02G050400,TraesCS2D02G050500,TraesCSU02G009500,TraesCSU02G163400,TraesCSU02G163500,TraesCSU02G172700,TraesCSU02G176400
OG0017406	NA	Bradi5g04730.3.p	NA	NA	NA	NA	NA	NA	NA	NA	LOC_Os04g18790.1	NA	NA	NA	Sobic.006G033500.1.p	NA	Zm00008a007751_P01	TraesCS2A02G059300,TraesCS2D02G059000
OG0020932	NA	Bradi1g55681.1.p	NA	NA	NA	NA	NA	NA	NA	NA	NA	NA	NA	NA	NA	NA	NA	TraesCS2A02G076800,TraesCS2B02G091700,TraesCS2D02G075400
OG0004577	NA	Bradi5g13180.5.p, Bradi5g13197.1.p, Bradi5g13202.2.p, Bradi5g13335.1.p	NA	NA	NA	NA	NA	NA	NA	NA	LOC_Os04g39660.1, LOC_Os07g23890.1, LOC_Os08g03300.1, LOC_Os08g03320.1, LOC_Os08g03330.1	NA	NA	NA	Sobic.005G210400.1.p, Sobic.006G116300.2.p, Sobic.006G116400.1.p, Sobic.006G118500.1.p	NA	Zm00008a002890_P01, Zm00008a005580_P01, Zm00008a007114_P01, Zm00008a038101_P01, Zm00008a038921_P01	TraesCS2A02G329900,TraesCS2D02G332800
OG0017174	AT1G47695.1	NA	NA	NA	NA	NA	NA	NA	NA	NA	NA	NA	NA	NA	NA	NA	NA	TraesCS2A02G082800,TraesCS2A02G082900,TraesCS2B02G096900,TraesCS2D02G080700
OG0024276	NA	Bradi1g16652.1.p, Bradi1g17770.1.p	NA	NA	NA	NA	NA	NA	NA	NA	NA	NA	NA	NA	NA	NA	NA	TraesCS2A02G088100
OG0014944	NA	Bradi1g44911.1.p, Bradi3g07650.2.p	NA	NA	NA	NA	NA	NA	NA	NA	LOC_Os05g03210.1	NA	NA	NA	NA	NA	NA	TraesCS2B02G108400
OG0003693	NA	Bradi1g18326.4.p, Bradi1g18333.1.p, Bradi1g18335.3.p, Bradi3g19477.2.p, Bradi3g19508.1.p	NA	NA	NA	NA	NA	NA	NA	NA	LOC_Os08g09740.1, LOC_Os08g09750.1, LOC_Os08g09760.1, LOC_Os08g09790.1, LOC_Os08g09910.1, LOC_Os08g09920.1	NA	NA	NA	Sobic.007G072100.1.p, Sobic.007G072300.1.p, Sobic.007G072600.4.p	NA	Zm00008a015449_P01	TraesCS2A02G121400,TraesCS2A02G121500,TraesCS2A02G121700,TraesCS2B02G142100,TraesCS2B02G142200,TraesCS2B02G142400,TraesCS2B02G142500,TraesCS2B02G142800,TraesCS2B02G142900,TraesCS2B02G143100,TraesCS2B02G143200,TraesCS2D02G123500,TraesCS2D02G123600,TraesCS2D02G124100,TraesCS2D02G124200,TraesCS7D02G079300,TraesCSU02G163000,TraesCSU02G174600,TraesCSU02G180700,TraesCSU02G192600,TraesCSU02G248900
OG0010037	AT3G54480.1	Bradi1g18980.1.p	Bol025198	Glyma11g21550.1|PACid_26294846	Gorai.012G017000.1	HanXRQChr11g0341831, HanXRQChr11g0351531	MD02G1290300	Migut.N01795.1.p, Migut.N01830.1.p, Migut.O00720.1.p	NA	Medtr3g017610.1	LOC_Os07g46555.1	Pp3c5_2560V3.1.p	Potri.001G025601.1.p	NA	Sobic.002G404200.1.p	175869	Zm00008a029557_P01	TraesCS2A02G129100,TraesCS2B02G151200
OG0008621	NA	Bradi1g71736.1.p, Bradi3g00365.1.p, Bradi4g36351.1.p	NA	NA	NA	NA	NA	NA	NA	NA	LOC_Os05g49400.1, LOC_Os05g49450.1	NA	NA	NA	Sobic.003G014832.1.p, Sobic.006G196800.2.p	NA	NA	TraesCS2A02G142000,TraesCS2A02G551700,TraesCS2A02G567200,TraesCS2B02G167200,TraesCS2D02G127900,TraesCS3B02G520900,TraesCS3D02G472500,TraesCS5B02G387400,TraesCS5D02G379400,TraesCS6B02G000800,TraesCS6B02G009900,TraesCS6B02G042800
OG0006396	AT4G33160.2	Bradi1g20980.1.p, Bradi1g60370.1.p	Bol013558, Bol033803	Glyma04g06160.1|PACid_26304135, Glyma06g06160.2|PACid_26299303, Glyma14g12370.1|PACid_26285907, Glyma17g33640.1|PACid_26311246	Gorai.009G039600.1, Gorai.013G221600.1	NA	MD08G1047200, MD15G1046700	Migut.A00333.1.p	NA	Medtr1g014700.1	LOC_Os03g28130.1, LOC_Os07g42590.1	NA	Potri.006G217500.1.p	NA	Sobic.001G345200.1.p, Sobic.002G375701.1.p	NA	Zm00008a040130_P01	TraesCS2A02G167400,TraesCS2B02G193700,TraesCS2D02G175100,TraesCS5A02G094200,TraesCS5B02G100300,TraesCS5D02G106500
OG0012113	NA	Bradi5g13128.2.p	NA	NA	NA	NA	NA	NA	NA	NA	LOC_Os01g14270.1, LOC_Os05g01620.1, LOC_Os05g01630.1, LOC_Os09g32310.1, LOC_Os11g05020.1	NA	NA	NA	NA	NA	NA	TraesCS2A02G172200,TraesCS3B02G023400,TraesCS7A02G148200,TraesCS7B02G052000
OG0013111	NA	Bradi1g22557.1.p	NA	NA	NA	NA	NA	NA	NA	NA	LOC_Os10g04850.1	NA	NA	NA	NA	NA	NA	TraesCS2A02G180500,TraesCS2A02G181100,TraesCS2B02G206600,TraesCS2B02G207700,TraesCS2D02G188900,TraesCS2D02G189000,TraesCS7B02G041300,TraesCS7D02G141000
OG0005023	AT5G15440.1, AT5G39360.1	Bradi1g16180.1.p, Bradi3g06360.4.p	Bol034337, Bol040116	Glyma08g26400.4|PACid_26308253, Glyma13g05901.2|PACid_26318285, Glyma18g49920.2|PACid_26354180, Glyma19g03420.2|PACid_26328889	Gorai.006G012100.1, Gorai.012G050200.1	HanXRQChr15g0488711	MD09G1061500	Migut.H00651.1.p, Migut.K01292.1.p	NA	Medtr6g013530.2, Medtr7g012790.5	LOC_Os03g31310.3, LOC_Os07g40710.2	Pp3c4_11290V3.1.p	Potri.004G125000.12.p, Potri.017G090300.5.p	NA	Sobic.001G333300.1.p, Sobic.002G363600.1.p	25407	Zm00008a001786_P01, Zm00008a009700_P01, Zm00008a029276_P01	TraesCS2A02G182000,TraesCS2B02G208500,TraesCS2D02G189700
OG0004662	AT1G61340.1, AT4G05010.1, AT4G21510.1	Bradi1g24790.1.p	Bol013744, Bol028424, Bol030580, Bol032644, Bol036658	Glyma07g30950.1|PACid_26348191, Glyma08g06340.1|PACid_26309976	Gorai.006G085400.1, Gorai.009G173900.1, Gorai.011G022800.1	HanXRQChr05g0131241, HanXRQChr16g0502961, HanXRQChr16g0517451	MD05G1112900, MD05G1299400, MD05G1325400, MD10G1303400	Migut.M01213.1.p	NA	Medtr2g011800.1, Medtr4g091100.1	LOC_Os07g37400.1	NA	Potri.004G034400.3.p, Potri.011G042800.1.p	NA	Sobic.002G339000.1.p	NA	Zm00008a009556_P01, Zm00008a029088_P01	TraesCS2A02G205100,TraesCS2B02G232500,TraesCS2D02G211000
OG0014888	NA	Bradi1g24996.3.p, Bradi1g51450.3.p	NA	NA	NA	NA	NA	NA	NA	NA	NA	NA	NA	NA	NA	NA	NA	TraesCS2A02G208500,TraesCS2B02G234900,TraesCS2D02G215200,TraesCS4A02G376400,TraesCS7A02G078100,TraesCS7D02G073500
OG0010552	NA	Bradi1g25017.2.p, Bradi1g30865.1.p, Bradi1g53170.1.p, Bradi3g01390.2.p, Bradi3g01398.1.p, Bradi3g01406.1.p, Bradi3g01419.1.p, Bradi3g01423.1.p, Bradi3g01427.3.p, Bradi3g15150.3.p, Bradi3g20818.1.p	NA	NA	NA	NA	NA	NA	NA	NA	LOC_Os07g36830.1	NA	NA	NA	Sobic.002G335400.1.p	NA	Zm00008a029061_P01	TraesCS2A02G209300,TraesCS2B02G235300,TraesCS2B02G235500,TraesCS2D02G216100,TraesCS6A02G039600
OG0020959	NA	Bradi1g59060.3.p	NA	NA	NA	NA	NA	NA	NA	NA	LOC_Os07g02290.1	NA	NA	NA	NA	NA	NA	TraesCS2A02G263100,TraesCS2D02G260900
OG0013535	NA	Bradi1g55067.1.p, Bradi1g55492.1.p, Bradi1g55814.4.p, Bradi5g04040.2.p, Bradi5g15627.2.p	NA	NA	NA	NA	NA	NA	NA	NA	NA	NA	NA	NA	NA	NA	NA	TraesCS2A02G265600,TraesCS2B02G276400,TraesCS2B02G276600,TraesCS2D02G258100
OG0001548	AT1G67340.1, AT5G50450.1	Bradi2g59090.1.p, Bradi3g43990.1.p, Bradi5g07840.1.p	Bol012603	Glyma04g37220.1|PACid_26304895, Glyma05g28010.1|PACid_26319904, Glyma06g17840.1|PACid_26298939, Glyma08g10980.1|PACid_26307061, Glyma11g37070.1|PACid_26295867, Glyma18g00990.3|PACid_26355007	Gorai.001G059100.1, Gorai.002G183600.1, Gorai.005G167000.1, Gorai.008G165100.1, Gorai.008G206200.1	HanXRQChr06g0174921, HanXRQChr08g0207811, HanXRQChr09g0273171, HanXRQChr12g0372451, HanXRQChr13g0426331, HanXRQChr16g0498161, HanXRQChr17g0540241, HanXRQChr17g0569031	MD06G1141800, MD13G1119000, MD14G1157000, MD16G1119400	Migut.E00017.1.p, Migut.K00733.1.p	Mapoly0001s0142.1.p, Mapoly0008s0147.1.p, Mapoly0040s0016.1.p	Medtr2g045135.1, Medtr2g045140.1, Medtr3g085330.1, Medtr3g099300.1, Medtr8g080640.1	LOC_Os01g69270.1, LOC_Os02g30300.1, LOC_Os04g31610.1, LOC_Os11g29710.1	NA	Potri.001G056800.1.p, Potri.003G171400.1.p, Potri.012G097600.1.p, Potri.015G096200.1.p	Pum1650s0002.1.p	Sobic.003G406000.1.p, Sobic.004G147300.1.p, Sobic.005G115900.1.p, Sobic.006G045500.2.p	171141, 66287	Zm00008a015298_P01, Zm00008a032619_P01, Zm00008a037775_P01	TraesCS2B02G299700,TraesCS3A02G429900,TraesCS3B02G467900,TraesCS3B02G468000,TraesCS3D02G425300
OG0017418	NA	Bradi5g09147.1.p	NA	NA	NA	NA	NA	NA	NA	NA	LOC_Os04g33400.1	NA	NA	NA	Sobic.006G066700.1.p	NA	NA	TraesCS2B02G309300,TraesCS2D02G290600
OG0001138	AT2G27310.1, AT2G36090.1, AT3G44326.1	Bradi3g45050.1.p, Bradi4g25440.1.p, Bradi4g42140.1.p, Bradi5g09517.1.p	Bol011704, Bol026433, Bol032907, Bol037746	Glyma03g35660.1|PACid_26333978, Glyma10g08760.1|PACid_26345206, Glyma11g18680.1|PACid_26296440, Glyma12g31200.1|PACid_26292993, Glyma13g39100.1|PACid_26316858, Glyma14g39776.1|PACid_26286467, Glyma19g38290.1|PACid_26326556	Gorai.001G123100.1, Gorai.009G083800.1, Gorai.009G399200.1	HanXRQChr01g0018041, HanXRQChr02g0034551, HanXRQChr04g0098931, HanXRQChr04g0123241, HanXRQChr15g0485071, HanXRQChr15g0485081	MD03G1150200, MD03G1150400, MD11G1169600, MD11G1169800, MD12G1031600, MD14G1031900	Migut.D02365.1.p, Migut.J00998.1.p, Migut.L01805.1.p, Migut.N02471.1.p	NA	Medtr1g058490.1, Medtr1g060460.1, Medtr2g086920.1, Medtr4g052460.1, Medtr7g105320.1	LOC_Os01g49154.1, LOC_Os02g33240.1, LOC_Os04g33820.1, LOC_Os11g05660.1, LOC_Os12g06030.1	NA	Potri.004G199300.2.p, Potri.006G208400.1.p, Potri.009G160700.1.p	NA	Sobic.002G213701.1.p, Sobic.004G167300.1.p, Sobic.005G041200.1.p, Sobic.006G073400.1.p, Sobic.008G040800.2.p	NA	Zm00008a007434_P01, Zm00008a008287_P01, Zm00008a017834_P01, Zm00008a017836_P01	TraesCS2D02G294100,TraesCS3A02G389000,TraesCS3B02G419600,TraesCS3D02G380500,TraesCS4A02G198200,TraesCS4B02G117200,TraesCS4D02G115000,TraesCS5A02G126800,TraesCS5A02G480700,TraesCS5A02G480800,TraesCS5B02G493600,TraesCS5B02G493700,TraesCS5D02G134400,TraesCS5D02G493900,TraesCS5D02G494100
OG0008293	AT1G21760.1	Bradi5g10260.1.p	Bol009687	Glyma04g42640.1|PACid_26303239, Glyma06g12130.1|PACid_26299452	Gorai.010G051000.1	HanXRQChr05g0151071	MD15G1347000	Migut.C01127.1.p	Mapoly0151s0012.1.p	Medtr3g088580.1, Medtr4g068980.1	LOC_Os04g35190.1	Pp3c3_38060V3.1.p	Potri.002G082500.1.p, Potri.005G178600.1.p	NA	Sobic.006G082600.1.p	270563	Zm00008a007359_P01, Zm00008a037911_P01	TraesCS2A02G303500,TraesCS2B02G320100,TraesCS2D02G302000
OG0003020	AT3G26000.1, AT3G27290.1	Bradi5g13890.1.p	Bol031062, Bol032219, Bol032602, Bol042776	Glyma05g06540.2|PACid_26321138, Glyma05g27700.1|PACid_26320714, Glyma08g10680.1|PACid_26308067, Glyma19g22680.2|PACid_26327279	Gorai.001G268400.1, Gorai.005G172600.1, Gorai.008G163000.1, Gorai.012G089600.1, Gorai.012G174500.1	HanXRQChr04g0106951, HanXRQChr06g0174831, HanXRQChr08g0207341, HanXRQChr09g0244211, HanXRQChr10g0303101, HanXRQChr12g0372231, HanXRQChr17g0549551	MD09G1017100, MD13G1110000, MD16G1109900, MD17G1017800	Migut.E00234.1.p, Migut.E00235.1.p, Migut.H00062.1.p, Migut.K00685.1.p	NA	Medtr8g080000.1	LOC_Os04g40910.1, LOC_Os08g13900.1	NA	Potri.001G337300.1.p, Potri.008G179800.1.p, Potri.010G054600.1.p	NA	Sobic.006G126500.1.p	443977	Zm00008a007042_P01, Zm00008a038139_P01	TraesCS2B02G363000
OG0007760	AT1G70590.1	Bradi5g13340.1.p	Bol033018	Glyma01g03220.1|PACid_26325871, Glyma02g04340.1|PACid_26289616, Glyma11g23096.1|PACid_26296135	Gorai.002G187200.1, Gorai.009G335800.1	HanXRQChr08g0208111	MD13G1102600	Migut.E00197.1.p, Migut.L01484.1.p	NA	Medtr5g033210.1	LOC_Os04g40030.1	Pp3c16_22820V3.1.p	Potri.008G187200.3.p, Potri.010G045300.3.p	NA	Sobic.006G118900.2.p	46102	Zm00008a008129_P01, Zm00008a038105_P01	TraesCS2A02G327700,TraesCS2B02G354300,TraesCS2D02G335200
OG0006556	AT5G39250.1	Bradi1g16240.2.p	Bol040123	Glyma08g26560.3|PACid_26308645, Glyma18g50040.1|PACid_26355052	Gorai.006G010900.1, Gorai.007G082000.1	HanXRQChr17g0546571, HanXRQChr17g0551751	MD09G1064500, MD17G1057800	Migut.H00636.1.p	Mapoly0033s0071.1.p, Mapoly0038s0100.1.p	Medtr7g013160.3	LOC_Os03g30920.1	Pp3c13_10960V3.1.p	Potri.004G119500.3.p, Potri.017G092800.1.p	Pum0107s0030.1.p, Pum1297s0001.1.p	Sobic.001G334600.1.p	85283	Zm00008a001768_P01	TraesCS2A02G336200,TraesCS2B02G345700,TraesCS2D02G326700
OG0001513	NA	Bradi1g27150.2.p, Bradi1g56900.1.p, Bradi4g23565.1.p, Bradi4g23585.1.p, Bradi4g41350.2.p, Bradi5g07810.1.p, Bradi5g08350.2.p	Bol039880	NA	NA	NA	NA	Migut.G00050.1.p	NA	NA	LOC_Os01g45020.2, LOC_Os02g15680.1, LOC_Os02g27400.1, LOC_Os02g51580.1, LOC_Os03g25080.1, LOC_Os04g31530.1, LOC_Os04g31540.1, LOC_Os04g31570.1, LOC_Os06g19670.1, LOC_Os08g29400.1, LOC_Os09g27520.1, LOC_Os09g27570.1, LOC_Os09g27660.3, LOC_Os10g41650.1, LOC_Os10g41838.1, LOC_Os12g06740.1, LOC_Os12g38090.1	NA	Potri.007G074084.1.p	NA	Sobic.002G221300.2.p, Sobic.003G404800.3.p, Sobic.003G405400.1.p, Sobic.004G006900.1.p, Sobic.004G034800.2.p, Sobic.004G038800.1.p, Sobic.004G039700.1.p, Sobic.004G071500.1.p, Sobic.009G209800.1.p, Sobic.010G124133.1.p	NA	NA	TraesCS2A02G341300,TraesCS2B02G151400,TraesCS2B02G196900,TraesCS2B02G339000,TraesCS2D02G093200,TraesCS2D02G318900,TraesCS3A02G037400,TraesCS3B02G046300,TraesCS3B02G046400,TraesCS3B02G178900,TraesCS3B02G179000,TraesCS3B02G210700,TraesCS3B02G210800,TraesCS4B02G060900,TraesCS4B02G061700,TraesCS5A02G200300,TraesCS5B02G198900,TraesCS5D02G030900,TraesCS6B02G201900,TraesCS6B02G202100,TraesCS7A02G569200,…
OG0006843	AT1G78280.1	Bradi1g60740.1.p	Bol018967, Bol027492	Glyma06g10660.3|PACid_26301763	Gorai.002G140900.1, Gorai.009G234900.1	HanXRQChr09g0250381	MD08G1186800, MD15G1372700	Migut.N02884.1.p	Mapoly0027s0020.1.p	Medtr3g099370.1	LOC_Os03g27250.1	Pp3c11_17580V3.1.p, Pp3c7_15150V3.1.p	Potri.002G099400.2.p	NA	Sobic.001G350900.1.p	406902	Zm00008a001657_P01	TraesCS2A02G351300,TraesCS2B02G369400,TraesCS2D02G349100,TraesCS5A02G166200,TraesCS5B02G163600,TraesCS5D02G170800
OG0021039	NA	Bradi1g55962.1.p	NA	NA	NA	NA	NA	NA	NA	NA	NA	NA	NA	NA	NA	NA	NA	TraesCS2B02G378200,TraesCS2D02G357700
OG0017335	NA	Bradi4g20571.1.p	NA	NA	NA	NA	NA	NA	NA	NA	NA	NA	NA	NA	NA	NA	NA	TraesCS2A02G361800,TraesCS3B02G435400,TraesCS3B02G570000,TraesCS3D02G511700
OG0002445	NA	Bradi1g02487.1.p, Bradi1g04650.2.p, Bradi1g62100.1.p, Bradi3g55633.1.p, Bradi3g55639.1.p, Bradi3g56980.1.p, Bradi3g56990.1.p, Bradi4g13590.1.p	NA	NA	NA	NA	NA	NA	NA	NA	LOC_Os02g57860.1, LOC_Os02g57870.1, LOC_Os02g57880.1, LOC_Os02g57890.1, LOC_Os02g57910.1, LOC_Os02g57940.1, LOC_Os02g57960.1, LOC_Os02g57965.1, LOC_Os02g58040.1, LOC_Os04g40800.1	Pp3c15_799V3.1.p	NA	NA	Sobic.001G376100.1.p, Sobic.001G379800.1.p	NA	NA	TraesCS2A02G390300,TraesCS2B02G242700,TraesCS2D02G388300,TraesCS2D02G554600,TraesCS3D02G401000,TraesCS4A02G383200,TraesCS5B02G181000,TraesCS5B02G181100,TraesCS6A02G358200,TraesCS6A02G358300,TraesCS6A02G396600,TraesCS6B02G073800,TraesCS6B02G112600,TraesCS6B02G390700,TraesCS6B02G390800,TraesCS6B02G390900,TraesCS6B02G391000,TraesCS6D02G340800,TraesCS6D02G340900,TraesCS6D02G341000,TraesCS6D02G341100,…
OG0009682	NA	Bradi1g32191.1.p, Bradi1g74250.1.p, Bradi4g12590.3.p, Bradi5g27090.6.p, Bradi5g27100.2.p, Bradi5g27140.1.p	NA	NA	NA	NA	NA	NA	NA	NA	LOC_Os03g50470.1, LOC_Os03g51270.1, LOC_Os11g33310.1, LOC_Os11g33320.1	NA	NA	NA	NA	NA	NA	TraesCS2A02G575000,TraesCS2A02G575300,TraesCS2B02G612000,TraesCS2D02G586000,TraesCS3A02G369800,TraesCS3B02G422100,TraesCS7A02G202000,TraesCS7B02G108800,TraesCS7D02G205100
OG0013541	NA	Bradi1g15750.1.p	NA	NA	NA	NA	NA	NA	NA	NA	LOC_Os03g36439.1	NA	NA	NA	Sobic.001G189600.1.p	NA	Zm00008a010832_P01, Zm00008a019864_P01, Zm00008a030827_P01	TraesCS2A02G408800,TraesCS2B02G427100,TraesCS2B02G427300,TraesCS2D02G406100
OG0012734	NA	Bradi3g03894.1.p, Bradi4g11042.2.p, Bradi4g37194.1.p	NA	NA	NA	NA	NA	NA	NA	NA	NA	NA	NA	NA	NA	NA	NA	TraesCS2A02G419700,TraesCS2B02G438800,TraesCS2D02G058800,TraesCS2D02G357300,TraesCS2D02G416800,TraesCS2D02G416900,TraesCS3B02G585200,TraesCS3B02G591200,TraesCS5B02G518000
OG0012399	NA	Bradi2g01726.1.p, Bradi5g21663.1.p	NA	NA	NA	NA	NA	NA	NA	NA	NA	NA	NA	NA	NA	NA	NA	TraesCS2A02G423000,TraesCS2B02G442200,TraesCS2B02G442600,TraesCS2B02G601500,TraesCS2D02G420800,TraesCS3B02G483300,TraesCS3B02G483400,TraesCS3D02G031200,TraesCSU02G036200
OG0004806	NA	Bradi5g20260.6.p, Bradi5g20265.1.p	NA	NA	NA	NA	NA	NA	NA	NA	LOC_Os03g40370.1, LOC_Os03g40410.1, LOC_Os04g47550.2	NA	NA	NA	Sobic.001G014300.13.p, Sobic.006G180432.1.p	NA	NA	TraesCS2A02G431300,TraesCS2B02G452600,TraesCS2B02G452800,TraesCS2D02G429200,TraesCS2D02G429300,TraesCS4B02G095100,TraesCS6A02G157200,TraesCS6B02G087400,TraesCS6B02G087600,TraesCS7A02G483600,TraesCS7B02G242600,TraesCS7B02G255100,TraesCS7B02G255200,TraesCS7B02G386300,TraesCS7B02G386400,TraesCS7B02G386600,TraesCS7D02G470300,TraesCS7D02G470700
OG0011212	NA	Bradi1g44257.1.p, Bradi2g36571.3.p, Bradi2g36631.1.p, Bradi3g11042.3.p, Bradi5g20677.3.p	NA	NA	NA	NA	NA	NA	NA	NA	LOC_Os07g36520.1, LOC_Os07g36530.1	NA	NA	NA	Sobic.002G333001.1.p, Sobic.002G333200.2.p, Sobic.003G031750.1.p, Sobic.003G183200.1.p, Sobic.005G163200.1.p, Sobic.005G166000.2.p	NA	Zm00008a014700_P01	TraesCS2A02G435800,TraesCS2B02G457400,TraesCS2D02G434100
OG0003695	NA	Bradi1g43010.1.p, Bradi1g43040.1.p, Bradi1g43060.1.p, Bradi2g13550.2.p, Bradi3g04560.1.p, Bradi3g43767.1.p, Bradi4g13350.2.p	NA	NA	NA	NA	NA	NA	NA	NA	LOC_Os01g13910.1, LOC_Os02g06520.1, LOC_Os06g47100.1, LOC_Os06g47120.1	NA	NA	NA	Sobic.004G049100.1.p, Sobic.007G188200.1.p, Sobic.010G235400.1.p, Sobic.010G235500.1.p, Sobic.010G235600.1.p, Sobic.010G235700.1.p, Sobic.010G235800.1.p	NA	Zm00008a018749_P01, Zm00008a020978_P01, Zm00008a024529_P01	TraesCS2A02G451200,TraesCS2D02G450900,TraesCS5A02G226300,TraesCS5D02G233500,TraesCS6A02G133700,TraesCS6B02G162000,TraesCS6D02G123100,TraesCS7A02G448500,TraesCS7A02G448700,TraesCS7B02G348500,TraesCS7D02G525200
OG0011767	NA	Bradi1g74692.1.p	NA	NA	NA	NA	NA	NA	NA	NA	NA	NA	NA	NA	Sobic.005G052300.1.p	NA	NA	TraesCS2A02G456800,TraesCS2B02G479000,TraesCS2B02G479100,TraesCS2B02G479200,TraesCS2B02G479300,TraesCS2D02G457200,TraesCS4A02G033700,TraesCS4A02G033900,TraesCS4B02G271600,TraesCS4B02G271700,TraesCS4D02G270800
OG0008604	AT5G21040.2	Bradi5g22050.5.p	Bol035770	Glyma02g44130.2|PACid_26287635, Glyma14g04860.1|PACid_26285148	Gorai.009G079600.1	HanXRQChr16g0509731	MD00G1031900, MD11G1180000	Migut.D00711.1.p, Migut.N02413.1.p	Mapoly0060s0027.1.p	Medtr5g087680.1	LOC_Os04g52870.1	Pp3c4_8230V3.1.p	Potri.009G157900.2.p	NA	Sobic.006G219000.1.p	79926	Zm00008a006266_P01, Zm00008a038624_P01	TraesCS2A02G463100,TraesCS2B02G484800,TraesCS2D02G463700
OG0008866	AT1G30090.1	Bradi1g58530.3.p	Bol022515	Glyma13g29040.1|PACid_26315949, Glyma15g10000.1|PACid_26329523	Gorai.006G092600.1, Gorai.011G045000.1	HanXRQChr01g0003361, HanXRQChr11g0341261, HanXRQChr16g0525601	MD05G1283000, MD10G1261300	Migut.H01356.1.p, Migut.H01358.1.p	NA	Medtr2g019230.1	LOC_Os07g05880.1	NA	Potri.006G193800.5.p	NA	Sobic.002G036400.3.p	55890	Zm00008a026810_P01	TraesCS2A02G499700,TraesCS2D02G499800
OG0006986	AT5G56180.1	Bradi5g25450.1.p	Bol035016	Glyma04g12490.1|PACid_26302827, Glyma16g19540.1|PACid_26351134	Gorai.013G148100.1	HanXRQChr08g0232901, HanXRQChr11g0335511, HanXRQChr11g0346941, HanXRQChr15g0488001	MD00G1070700, MD03G1042500, MD11G1045700	Migut.M01585.1.p	Mapoly0120s0035.1.p	Medtr3g010170.1, Medtr8g070520.1	LOC_Os04g57210.1	NA	Potri.001G471400.1.p, Potri.001G471700.2.p	NA	Sobic.006G257800.1.p	89667	Zm00008a005998_P01	TraesCS2A02G539700,TraesCS2B02G570000,TraesCS2D02G541300
OG0007319	AT1G76920.1	Bradi5g26930.1.p	Bol039833	Glyma02g09190.1|PACid_26290732	Gorai.009G284900.1	HanXRQChr02g0039921	MD05G1021300, MD10G1022100	Migut.C01010.1.p, Migut.N03218.1.p	NA	Medtr6g034935.1, Medtr6g049050.1	LOC_Os04g59010.1	Pp3c8_10900V3.1.p	Potri.002G069900.2.p, Potri.005G190400.1.p	NA	Sobic.006G276200.1.p	NA	Zm00008a006729_P01, Zm00008a014554_P01, Zm00008a024074_P01, Zm00008a038906_P01	TraesCS2A02G577100,TraesCS2B02G610300,TraesCS2D02G588100
OG0017240	NA	Bradi1g33760.2.p, Bradi2g57669.1.p	NA	NA	NA	NA	NA	NA	NA	NA	NA	NA	NA	NA	NA	NA	NA	TraesCS2A02G586000,TraesCS2D02G600600
OG0011701	AT1G31510.1	NA	NA	NA	NA	NA	NA	NA	NA	NA	NA	NA	NA	NA	NA	NA	NA	TraesCS2B02G104500,TraesCS2D02G441600,TraesCS2D02G441700,TraesCS3A02G526900,TraesCS3B02G002100,TraesCS3D02G532600,TraesCS4A02G356900,TraesCS5B02G515700,TraesCS7A02G027600
OG0014871	NA	Bradi1g23357.1.p, Bradi1g23365.1.p, Bradi1g23395.1.p, Bradi1g61371.2.p	NA	NA	NA	NA	NA	NA	NA	NA	LOC_Os03g25640.1, LOC_Os03g25650.1, LOC_Os03g26310.1	NA	NA	NA	NA	NA	NA	TraesCS2B02G217900
OG0020980	NA	Bradi1g58651.1.p, Bradi1g58671.1.p, Bradi5g15684.1.p	NA	NA	NA	NA	NA	NA	NA	NA	NA	NA	NA	NA	NA	NA	NA	TraesCS2B02G276500
OG0001822	AT3G55900.1	Bradi1g18520.2.p, Bradi1g18526.1.p, Bradi1g18531.1.p, Bradi1g18537.1.p, Bradi2g43735.2.p, Bradi3g60225.1.p, Bradi3g60240.3.p, Bradi3g60270.3.p, Bradi5g10885.1.p, Bradi5g10896.1.p, Bradi5g12670.1.p	Bol019015	NA	NA	NA	NA	NA	NA	NA	LOC_Os04g12990.1, LOC_Os04g13010.1, LOC_Os04g13040.1, LOC_Os04g35940.1, LOC_Os04g35970.1, LOC_Os04g35990.1, LOC_Os04g36000.1, LOC_Os04g36010.1, LOC_Os04g36020.1, LOC_Os04g39070.1, LOC_Os04g39080.1	NA	NA	NA	Sobic.002G083500.1.p, Sobic.005G178700.1.p, Sobic.005G178800.1.p, Sobic.005G178950.1.p, Sobic.006G088400.1.p, Sobic.006G088500.1.p, Sobic.006G088740.1.p, Sobic.006G088820.1.p, Sobic.009G105400.1.p	NA	Zm00008a007314_P01, Zm00008a007315_P01, Zm00008a015584_P01	TraesCS2B02G325900,TraesCS2B02G346600,TraesCS2D02G307200,TraesCS3A02G518400,TraesCS3A02G529000,TraesCS3B02G585900,TraesCS3B02G598000,TraesCS3D02G534300,TraesCS4A02G048600,TraesCS4A02G316100,TraesCS4A02G325200,TraesCS4D02G364300,TraesCS5A02G417200,TraesCS5D02G425300,TraesCS5D02G566400,TraesCS6B02G394600,TraesCS6D02G122700,TraesCS6D02G245100,TraesCS6D02G405500
OG0002236	NA	Bradi4g01502.1.p, Bradi4g01506.1.p, Bradi4g01513.4.p, Bradi4g29240.2.p, Bradi4g33137.3.p, Bradi4g33144.12.p, Bradi4g33147.1.p, Bradi4g33152.1.p	Bol034718	NA	NA	NA	NA	NA	NA	NA	LOC_Os09g20650.1, LOC_Os09g30170.1, LOC_Os09g30180.1, LOC_Os09g34200.1	NA	NA	NA	Sobic.002G186400.4.p, Sobic.002G239300.1.p, Sobic.002G239400.1.p, Sobic.002G239450.1.p, Sobic.002G239601.1.p	NA	Zm00008a009098_P01, Zm00008a027900_P01	TraesCS2D02G463300,TraesCS5A02G188400,TraesCS5A02G253800,TraesCS5A02G253900,TraesCS5A02G254000,TraesCS5A02G254100,TraesCS5A02G254200,TraesCS5A02G254400,TraesCS5A02G254500,TraesCS5B02G195200,TraesCS5B02G252700,TraesCS5B02G252800,TraesCS5B02G252900,TraesCS5B02G253000,TraesCS5B02G253100,TraesCS5B02G253200,TraesCS5B02G253300,TraesCS5B02G253400,TraesCS5B02G253500,TraesCS5B02G253600,TraesCS5D02G202600,…
OG0020920	NA	Bradi1g02138.1.p, Bradi1g02145.3.p	NA	NA	NA	NA	NA	NA	NA	NA	NA	NA	NA	NA	NA	NA	NA	TraesCS2B02G518000
OG0000676	NA	Bradi1g31324.1.p, Bradi1g31470.1.p, Bradi1g31486.2.p, Bradi1g31491.1.p, Bradi1g54260.1.p, Bradi1g54584.1.p, Bradi1g54588.1.p, Bradi1g54593.1.p, Bradi1g54605.1.p, Bradi1g54765.1.p, Bradi1g54770.1.p, Bradi1g54780.1.p, Bradi2g03520.1.p, Bradi2g15855.2.p, Bradi2g15983.1.p, Bradi2g15990.1.p, Bradi3g02036.1.p, Bradi4g14285.2.p, Bradi4g15467.1.p	Bol044756	NA	NA	NA	NA	NA	NA	Medtr4g132550.1, Medtr6g460450.1, Medtr7g090720.1	LOC_Os04g59030.1, LOC_Os05g49530.1, LOC_Os07g08570.1, LOC_Os07g08850.1, LOC_Os07g09710.1, LOC_Os07g09750.1, LOC_Os07g09814.2, LOC_Os07g09870.1, LOC_Os07g09880.1, LOC_Os07g09950.1, LOC_Os07g10710.1, LOC_Os07g13840.1, LOC_Os07g13870.1, LOC_Os07g13890.1	NA	NA	NA	Sobic.002G069800.1.p, Sobic.002G069900.2.p, Sobic.002G070000.3.p, Sobic.002G070100.2.p, Sobic.002G098701.1.p, Sobic.004G204700.1.p, Sobic.005G042850.1.p, Sobic.005G140900.1.p, Sobic.005G201400.2.p, Sobic.005G201501.1.p, Sobic.005G201600.1.p, Sobic.005G201700.2.p, Sobic.005G201800.2.p, Sobic.005G201900.2.p, Sobic.008G045450.1.p, Sobic.008G045600.1.p	NA	Zm00008a029186_P01, Zm00008a036497_P01, Zm00008a036498_P01	TraesCS2B02G520400,TraesCS2D02G060700,TraesCS2D02G492500,TraesCS2D02G520600,TraesCS2D02G556400,TraesCS3A02G096100,TraesCS3A02G135000,TraesCS3B02G091600,TraesCS3B02G111900,TraesCS3B02G168800,TraesCS3D02G079500,TraesCS3D02G151000,TraesCS5A02G326000,TraesCS5A02G326400,TraesCS5A02G326500,TraesCS5A02G326600,TraesCS5B02G326800,TraesCS5B02G326900,TraesCS5B02G327000,TraesCS5B02G327100,TraesCS5D02G332500,…
OG0003854	NA	NA	NA	Glyma02g04720.1|PACid_26291218, Glyma05g06264.1|PACid_26320800, Glyma05g06276.1|PACid_26320296, Glyma05g06300.1|PACid_26321238, Glyma05g06306.1|PACid_26322365, Glyma05g29980.2|PACid_26322240, Glyma06g19220.2|PACid_26301452, Glyma08g14340.1|PACid_26308989, Glyma08g24680.1|PACid_26310392, Glyma08g29710.1|PACid_26310115, Glyma08g46490.1|PACid_26306122, Glyma08g46760.2|PACid_26308304, Glyma08g46766.1…	NA	NA	MD08G1201200	NA	NA	Medtr0128s0090.1, Medtr0128s0110.1, Medtr0267s0050.1, Medtr2g079810.1, Medtr3g013950.1, Medtr4g037465.1, Medtr7g056820.1, Medtr8g069490.1, Medtr8g074910.1, Medtr8g098640.1	NA	NA	NA	NA	NA	NA	NA	TraesCS2D02G060400
OG0012704	NA	Bradi1g17745.1.p, Bradi1g17750.3.p, Bradi1g17755.1.p	NA	NA	NA	NA	NA	NA	NA	NA	LOC_Os08g24370.1	NA	NA	NA	Sobic.005G078300.1.p	NA	NA	TraesCS2D02G106500,TraesCS3B02G411400,TraesCS3D02G372000,TraesCS6B02G200700,TraesCS7D02G100900,TraesCS7D02G101100
OG0030272	NA	Bradi3g35723.1.p	NA	NA	NA	NA	NA	NA	NA	NA	NA	NA	NA	NA	NA	NA	NA	TraesCS2D02G164300
OG0001794	AT1G47056.1, AT3G50080.1, AT4G07400.1, AT5G67250.1	Bradi4g08400.3.p, Bradi5g15050.1.p	Bol019227, Bol022000, Bol027245, Bol043223	Glyma01g39660.1|PACid_26324156, Glyma05g20973.1|PACid_26321983, Glyma11g05600.1|PACid_26295294, Glyma14g09460.1|PACid_26286198, Glyma17g18380.1|PACid_26313950, Glyma17g35690.1|PACid_26311320	Gorai.002G133700.1, Gorai.003G027000.1, Gorai.009G215400.1, Gorai.010G022900.1, Gorai.011G106600.1	HanXRQChr09g0267111, HanXRQChr14g0460411, HanXRQChr15g0473591, HanXRQChr15g0491671, HanXRQChr16g0508881	MD02G1178100, MD08G1093600, MD15G1077300, MD15G1288000	Migut.C00532.1.p, Migut.H00400.1.p, Migut.N02727.1.p	Mapoly0026s0081.1.p	Medtr1g018790.1, Medtr4g094932.1	LOC_Os04g42670.1, LOC_Os09g02530.1	Pp3c14_26460V3.1.p, Pp3c14_26462V3.1.p, Pp3c17_21920V3.1.p, Pp3c17_22609V3.1.p	Potri.002G123100.1.p, Potri.005G141800.1.p, Potri.007G048101.1.p, Potri.014G023500.1.p	NA	Sobic.002G143900.2.p, Sobic.006G139700.1.p	22039, 43420, 63069	Zm00008a006779_P01, Zm00008a006937_P01, Zm00008a027454_P01, Zm00008a038205_P01	TraesCS5A02G161400,TraesCS5B02G158800,TraesCS5D02G166300
OG0002539	AT5G15710.2	Bradi3g22692.1.p, Bradi5g25490.2.p	Bol034358	Glyma08g28080.1|PACid_26308808, Glyma18g51130.1|PACid_26356921	Gorai.004G063700.1, Gorai.007G177800.1	HanXRQChr07g0200041, HanXRQChr14g0452511, HanXRQChr17g0567861	MD09G1076600	Migut.L01495.1.p	Mapoly0006s0114.1.p, Mapoly0020s0066.1.p, Mapoly0025s0090.1.p, Mapoly0063s0081.1.p, Mapoly0072s0056.1.p, Mapoly0101s0058.1.p, Mapoly0137s0025.1.p, Mapoly0168s0028.1.p	Medtr7g017400.1	LOC_Os04g57290.1	Pp3c11_18710V3.1.p, Pp3c12_15080V3.1.p, Pp3c13_8900V3.1.p, Pp3c14_15770V3.1.p, Pp3c15_11120V3.1.p, Pp3c17_17390V3.1.p, Pp3c1_41170V3.1.p, Pp3c20_3080V3.1.p, Pp3c25_9580V3.1.p, Pp3c25_9600V3.1.p, Pp3c26_380V3.1.p, Pp3c26_8170V3.1.p, Pp3c3_11310V3.1.p, Pp3c3_5460V3.1.p, Pp3c4_21230V3.1.p, Pp3c5_4620V3.1.p	Potri.004G112400.1.p, Potri.017G102300.5.p	NA	Sobic.006G258400.1.p	23216, 75526, 78419, 92812	Zm00008a003323_P01, Zm00008a038803_P01	TraesCS2D02G541700
OG0005418	AT4G24210.1	Bradi3g46950.1.p	Bol009566	Glyma04g04540.2|PACid_26302893, Glyma06g04640.1|PACid_26299270, Glyma14g09560.2|PACid_26286194, Glyma17g35610.1|PACid_26311247	Gorai.009G276600.1, Gorai.010G023800.1	HanXRQChr02g0038061, HanXRQChr04g0103321, HanXRQChr04g0103351, HanXRQChr05g0150141, HanXRQChr09g0267301	MD08G1091700, MD14G1062200, MD15G1075800	Migut.C00522.1.p	Mapoly0043s0052.1.p	Medtr3g102470.1	NA	NA	Potri.002G122300.1.p, Potri.014G022100.1.p	NA	Sobic.004G192400.2.p	423923	Zm00008a009193_P01, Zm00008a013729_P01, Zm00008a016574_P01, Zm00008a022141_P01	TraesCS3A02G055700,TraesCS3B02G068100
OG0011827	NA	Bradi3g15158.1.p, Bradi3g15166.1.p, Bradi3g17208.1.p	NA	NA	NA	NA	NA	NA	NA	NA	LOC_Os08g05480.1	NA	NA	NA	Sobic.001G375400.2.p	NA	Zm00008a004242_P01, Zm00008a037324_P01	TraesCS3A02G079300,TraesCS3B02G094500,TraesCS3D02G079700,TraesCS7A02G304800,TraesCS7A02G371000,TraesCS7B02G205100,TraesCS7D02G300300,TraesCS7D02G351500
OG0014337	NA	Bradi3g55009.1.p	NA	NA	NA	NA	NA	NA	NA	NA	NA	NA	NA	NA	NA	NA	NA	TraesCS3B02G097600,TraesCS3D02G083600,TraesCS6D02G043900,TraesCS6D02G367900,TraesCS6D02G368100
OG0004277	AT1G10780.2	Bradi1g68607.1.p, Bradi3g37967.1.p, Bradi4g32010.1.p	Bol031284	Glyma05g30340.1|PACid_26321462, Glyma08g13480.1|PACid_26310711, Glyma08g19820.1|PACid_26309234, Glyma15g05200.1|PACid_26330425	Gorai.002G210900.1, Gorai.008G042100.1	HanXRQChr06g0169581, HanXRQChr10g0289981, HanXRQChr16g0514561	MD08G1228700, MD15G1422700	Migut.N01041.1.p	Mapoly0113s0005.1.p	Medtr2g007220.1	LOC_Os08g36570.1, LOC_Os09g28120.1	NA	Potri.001G210800.1.p, Potri.003G019400.7.p	NA	Sobic.002G223900.1.p, Sobic.007G154500.1.p	107782	Zm00008a003455_P01, Zm00008a008990_P01, Zm00008a015915_P01	TraesCS3A02G108600,TraesCS3B02G127600,TraesCS3D02G110400,TraesCS5A02G236500,TraesCS5B02G235000,TraesCS5D02G243500
OG0006631	NA	Bradi2g05487.2.p	NA	Glyma13g05220.4|PACid_26317196, Glyma17g16865.1|PACid_26314448, Glyma19g02420.1|PACid_26328967	Gorai.006G025400.1, Gorai.012G056400.1	HanXRQChr07g0191831, HanXRQChr14g0449311	MD09G1047900, MD17G1048000, MD17G1048100	Migut.H00895.1.p	Mapoly0135s0023.1.p	Medtr6g011500.1, Medtr6g011510.1, Medtr8g044020.1	LOC_Os01g09020.1	Pp3c15_23310V3.1.p	Potri.017G079100.1.p	NA	Sobic.003G037700.1.p	405665	Zm00008a010865_P01, Zm00008a029617_P01, Zm00008a034146_P01	TraesCS3A02G111300,TraesCS3B02G130100,TraesCS3D02G113400
OG0015056	NA	Bradi2g05330.2.p	NA	NA	NA	NA	MD13G1117600	NA	NA	NA	LOC_Os01g08830.1	NA	NA	NA	Sobic.003G039900.5.p	NA	Zm00008a010902_P01	TraesCS3A02G113600,TraesCS3B02G133000,TraesCS3D02G115900
OG0003559	NA	Bradi1g05276.1.p, Bradi1g54283.1.p, Bradi1g74800.2.p, Bradi2g09094.1.p, Bradi2g42910.1.p, Bradi2g44276.1.p, Bradi2g44281.1.p, Bradi3g04590.1.p, Bradi3g04598.1.p, Bradi3g04612.1.p, Bradi3g04620.1.p, Bradi3g32400.2.p, Bradi3g32410.1.p, Bradi3g32427.2.p, Bradi3g32441.1.p, Bradi3g32453.1.p, Bradi4g07365.1.p	NA	NA	NA	NA	NA	NA	NA	NA	LOC_Os01g41950.1, LOC_Os01g41970.1, LOC_Os05g05510.1, LOC_Os07g36920.1	NA	NA	NA	Sobic.003G211400.2.p, Sobic.003G211700.1.p, Sobic.003G211800.1.p, Sobic.003G211900.1.p, Sobic.007G119700.1.p, Sobic.010G042000.1.p	NA	Zm00008a003835_P01, Zm00008a014578_P01	TraesCS3A02G115100,TraesCS3B02G463100,TraesCS3D02G421800,TraesCS6A02G134600,TraesCS6A02G134900,TraesCS6A02G140400,TraesCS6B02G163000,TraesCS6B02G168900,TraesCS6D02G124100,TraesCS6D02G128500
OG0007874	AT3G61730.1, AT3G62500.2, AT5G36000.1	Bradi2g07122.1.p	Bol010868	NA	Gorai.004G043900.1	HanXRQChr04g0120221, HanXRQChr09g0243571	MD01G1080100, MD07G1149100	Migut.B01870.1.p, Migut.N01547.1.p	Mapoly0251s0003.1.p	Medtr8g027735.1	LOC_Os01g11990.1	Pp3c6_8570V3.1.p	Potri.014G098300.2.p	NA	Sobic.003G016200.1.p	109733, 111858	Zm00008a010708_P01	TraesCS3A02G144000,TraesCS3B02G170600,TraesCS3D02G152400
OG0002567	AT2G26850.1, AT2G32560.1	Bradi2g10870.1.p, Bradi2g52810.2.p	Bol010402, Bol031334	Glyma02g44660.1|PACid_26289151, Glyma03g28210.1|PACid_26333056, Glyma07g36360.1|PACid_26349449, Glyma14g04080.1|PACid_26284501, Glyma19g30990.1|PACid_26328517, Glyma20g08260.1|PACid_26337704	Gorai.006G125100.1, Gorai.009G077900.1	HanXRQChr12g0380441, HanXRQChr14g0432271	MD03G1164600, MD11G1183200, MD12G1096100, MD14G1089800	Migut.D00674.1.p, Migut.N02379.1.p	Mapoly0086s0017.1.p	Medtr3g436860.3, Medtr5g089110.1, Medtr7g089560.1, Medtr7g089640.1	LOC_Os01g17390.1, LOC_Os01g59180.1	Pp3c16_6980V3.1.p, Pp3c25_580V3.1.p, Pp3c6_13990V3.1.p	Potri.001G273900.1.p, Potri.006G040000.1.p, Potri.009G068100.1.p, Potri.016G035900.1.p	NA	Sobic.003G134300.1.p, Sobic.003G329000.1.p	409561, 88058	Zm00008a011598_P01, Zm00008a013563_P01	TraesCS3A02G192000,TraesCS3A02G333500,TraesCS3B02G220900,TraesCS3B02G364700,TraesCS3D02G195100,TraesCS3D02G327100
OG0006736	AT4G10925.4	Bradi2g40830.1.p, Bradi5g22810.1.p	Bol006813	Glyma05g36770.2|PACid_26321658, Glyma08g02790.1|PACid_26306802	Gorai.003G078400.1, Gorai.006G207000.1, Gorai.008G256000.1	HanXRQChr17g0534951	MD06G1109700, MD14G1130800	Migut.A00621.1.p, Migut.E01282.1.p	Mapoly0024s0042.1.p	Medtr8g099610.1	LOC_Os01g36940.1	NA	Potri.001G089600.1.p, Potri.003G141600.1.p	NA	Sobic.003G186600.1.p	82180	Zm00008a014673_P01, Zm00008a031931_P01	TraesCS3A02G199900,TraesCS3B02G224900,TraesCS3D02G204100
OG0012044	AT5G19970.1	Bradi2g45130.1.p	Bol020115	Glyma04g21330.2|PACid_26305584, Glyma06g23950.1|PACid_26300902	Gorai.010G066900.1	HanXRQChr10g0316871	NA	NA	NA	Medtr2g055250.1	LOC_Os01g45900.1	NA	Potri.018G071900.1.p	NA	Sobic.003G237300.1.p	NA	NA	TraesCS3A02G233100,TraesCS3B02G262500,TraesCS3D02G220000
OG0004994	AT3G61590.4	Bradi2g45600.1.p, Bradi3g09750.3.p	Bol010882, Bol045661	Glyma03g41530.1|PACid_26336117, Glyma19g44130.1|PACid_26328608	Gorai.004G153700.1, Gorai.007G104600.1	HanXRQChr16g0523861, HanXRQChr17g0535501, HanXRQChr17g0561991	MD01G1073800, MD07G1142500	Migut.B01816.1.p, Migut.N01573.1.p	NA	Medtr8g028220.1, Medtr8g028250.2	LOC_Os01g47050.1, LOC_Os02g15950.1	NA	Potri.002G166500.3.p, Potri.014G093200.5.p	NA	Sobic.003G244400.1.p, Sobic.004G116400.1.p	123864, 413910, 413911	Zm00008a014243_P01, Zm00008a018416_P01	TraesCS3A02G239100,TraesCS3B02G267600,TraesCS3D02G239300
OG0017485	NA	Bradi2g48880.1.p	NA	NA	NA	NA	NA	NA	NA	NA	LOC_Os01g52980.1	NA	NA	NA	Sobic.003G284600.1.p	NA	NA	TraesCS3A02G282200,TraesCS3B02G315900,TraesCS3D02G282200
OG0017430	NA	Bradi2g42392.1.p, Bradi2g48870.1.p	NA	NA	NA	NA	NA	NA	NA	NA	LOC_Os01g52970.1	NA	NA	NA	NA	NA	NA	TraesCS3A02G282300,TraesCS3B02G316000,TraesCS3D02G282300
OG0004574	NA	Bradi2g42000.1.p, Bradi4g00310.2.p, Bradi4g29516.1.p	NA	NA	NA	NA	NA	NA	NA	NA	LOC_Os02g17180.1, LOC_Os02g38499.1, LOC_Os02g38589.1, LOC_Os02g38720.1, LOC_Os04g56250.1, LOC_Os09g17080.1, LOC_Os09g21580.1, LOC_Os09g21620.1, LOC_Os09g21700.1, LOC_Os09g21790.1, LOC_Os09g22420.1, LOC_Os09g22460.1, LOC_Os09g22520.1	NA	NA	NA	Sobic.002G191200.1.p, Sobic.002G191400.1.p, Sobic.002G191900.1.p, Sobic.002G373500.1.p	NA	NA	TraesCS3A02G310000,TraesCS5A02G201100,TraesCS5B02G000500,TraesCS5B02G199700,TraesCS5B02G199800,TraesCS5D02G000800,TraesCS5D02G206800,TraesCS5D02G207000,TraesCS5D02G207300,TraesCS6B02G303200,TraesCS7A02G401600
OG0008877	AT1G08710.2	Bradi2g53160.7.p	NA	Glyma19g29760.1|PACid_26327927	Gorai.013G113800.1	HanXRQChr09g0255371	MD12G1014000	Migut.B00931.1.p	Mapoly0047s0023.1.p	Medtr7g087140.1, Medtr7g087170.1, Medtr7g087330.1	LOC_Os01g59910.1	Pp3c18_14450V3.1.p, Pp3c18_14463V3.1.p, Pp3c18_2140V3.1.p	Potri.013G067600.1.p	NA	Sobic.003G333600.1.p	407063	Zm00008a013527_P01	TraesCS3A02G338500,TraesCS3B02G370100,TraesCS3D02G332000
OG0006497	AT1G67190.2	Bradi2g55580.5.p	NA	Glyma11g19013.1|PACid_26295518, Glyma12g09445.1|PACid_26293173, Glyma19g37920.1|PACid_26327017	Gorai.001G122200.1, Gorai.006G111900.1	HanXRQChr02g0044451, HanXRQChr02g0054781, HanXRQChr05g0133171, HanXRQChr05g0133181, HanXRQChr13g0397431	MD14G1022200	Migut.J01046.1.p	Mapoly0037s0051.1.p	Medtr1g060040.1, Medtr4g053260.1, Medtr7g104490.5	LOC_Os01g64030.2	Pp3c25_4500V3.1.p	Potri.004G203300.1.p, Potri.009G164200.4.p	NA	Sobic.003G363700.1.p	NA	Zm00008a013262_P01	TraesCS3A02G372500,TraesCS3B02G404900,TraesCS3D02G365400
OG0010945	NA	Bradi3g17340.5.p, Bradi3g17347.1.p, Bradi3g17357.3.p, Bradi3g17979.1.p, Bradi3g17987.1.p	NA	NA	NA	NA	NA	NA	NA	NA	LOC_Os08g09380.1, LOC_Os08g09390.1, LOC_Os08g09410.1, LOC_Os08g09460.1	NA	NA	NA	Sobic.007G070200.6.p	NA	NA	TraesCS3A02G417400,TraesCS3A02G417500,TraesCS3B02G452300,TraesCS3B02G452400,TraesCS3B02G452500,TraesCS3D02G412900,TraesCS3D02G413000
OG0008077	NA	Bradi1g06550.13.p, Bradi4g24555.3.p, Bradi4g24560.1.p, Bradi4g24565.2.p	NA	NA	NA	NA	NA	NA	NA	NA	LOC_Os03g57830.1, LOC_Os07g39370.1	NA	NA	NA	NA	NA	NA	TraesCS3B02G442600,TraesCS3B02G464800
OG0018873	NA	Bradi1g29693.1.p	NA	NA	NA	NA	NA	NA	NA	NA	NA	NA	NA	NA	NA	NA	NA	TraesCS3D02G426400,TraesCS7D02G539300
OG0004082	AT1G27340.1	Bradi2g59200.1.p	Bol041767	Glyma05g28050.2|PACid_26321221, Glyma08g11030.3|PACid_26306126, Glyma11g36960.1|PACid_26297061, Glyma18g00870.1|PACid_26355115	Gorai.002G182600.1, Gorai.005G165900.1	HanXRQChr05g0128691, HanXRQChr08g0207911, HanXRQChr12g0361241	MD13G1120600	Migut.K00952.1.p	Mapoly0002s0187.1.p, Mapoly0005s0140.1.p, Mapoly0014s0188.1.p, Mapoly0019s0019.1.p, Mapoly0083s0085.1.p	Medtr1g033280.1, Medtr1g033310.1, Medtr3g085160.1	LOC_Os01g69940.1	Pp3c19_17170V3.1.p, Pp3c1_27000V3.1.p, Pp3c25_11890V3.1.p, Pp3c9_6080V3.1.p	Potri.001G057100.2.p, Potri.003G171300.1.p	NA	Sobic.003G407900.1.p	92689	Zm00008a012892_P01, Zm00008a032603_P01	TraesCS3A02G435400,TraesCS3B02G470300,TraesCS3D02G428200
OG0002761	AT4G08980.2	Bradi1g45630.7.p, Bradi1g57260.1.p, Bradi3g58610.12.p	Bol005202, Bol025608	Glyma04g10850.4|PACid_26303373, Glyma06g10680.5|PACid_26299916	Gorai.003G040600.1, Gorai.007G060100.1, Gorai.009G235100.1, Gorai.010G038500.1, Gorai.010G038800.1, Gorai.010G038900.1, Gorai.010G039000.1, Gorai.010G039100.1, Gorai.010G039200.1, Gorai.010G039300.1, Gorai.010G039400.1	HanXRQChr02g0045671	MD01G1033400, MD08G1186500, MD15G1372500	Migut.H02346.1.p	Mapoly0044s0131.1.p, Mapoly0058s0118.1.p, Mapoly0058s0120.1.p, Mapoly0106s0003.1.p	Medtr3g074900.1, Medtr5g064480.2, Medtr5g098180.1	LOC_Os02g52130.5, LOC_Os06g11630.1	NA	Potri.002G099100.3.p	NA	Sobic.004G229100.1.p	35457	Zm00008a017571_P01, Zm00008a023045_P01	TraesCS3B02G550600
OG0000180	AT1G09155.1, AT1G56240.1, AT1G56250.1, AT1G80110.1, AT2G02230.1, AT2G02240.1, AT2G02250.1, AT2G02300.1, AT2G02310.1, AT2G02320.1, AT2G02340.1, AT2G02350.2, AT2G02360.1, AT5G24560.1	Bradi1g00970.1.p, Bradi1g48273.1.p, Bradi1g48275.2.p, Bradi1g48279.1.p, Bradi1g48286.1.p, Bradi3g54987.1.p, Bradi3g54993.2.p, Bradi3g55012.1.p, Bradi3g55020.1.p	Bol007178, Bol007180, Bol007181, Bol007182, Bol007183, Bol007184, Bol015129, Bol015130, Bol015132, Bol015136, Bol015137, Bol015138, Bol022145, Bol041259, Bol041260	Glyma03g39330.1|PACid_26336254, Glyma03g39341.1|PACid_26336126, Glyma03g41460.1|PACid_26334832, Glyma06g42220.1|PACid_26298423, Glyma10g29130.1|PACid_26347240, Glyma10g31240.1|PACid_26347348, Glyma10g31260.1|PACid_26344758, Glyma10g31265.1|PACid_26344533, Glyma14g08000.1|PACid_26286745, Glyma17g37010.1|PACid_26314321, Glyma19g41900.1|PACid_26328705, Glyma20g36226.1|PACid_26338543, Glyma20g36233.1…	Gorai.004G261300.1, Gorai.006G056400.1, Gorai.006G220800.1, Gorai.006G220900.1, Gorai.006G221000.1, Gorai.007G302400.1, Gorai.007G302500.1, Gorai.011G160600.1, Gorai.012G029500.1, Gorai.012G029600.1, Gorai.013G126900.1	HanXRQChr01g0022731, HanXRQChr04g0114901, HanXRQChr04g0114911, HanXRQChr04g0114921, HanXRQChr05g0143321, HanXRQChr05g0156951, HanXRQChr06g0170101, HanXRQChr06g0182111, HanXRQChr06g0182121, HanXRQChr06g0182881, HanXRQChr09g0239131, HanXRQChr09g0269381, HanXRQChr10g0296341, HanXRQChr11g0339141, HanXRQChr12g0367191, HanXRQChr12g0376791, HanXRQChr12g0376801, HanXRQChr17g0559131	MD04G1197700, MD04G1236300, MD04G1237000, MD04G1237100, MD04G1237300, MD04G1237400, MD04G1237600, MD04G1237700, MD04G1239300, MD10G1146900, MD12G1255400, MD12G1255500, MD12G1255600	Migut.B01007.1.p, Migut.B01008.1.p, Migut.G00460.1.p, Migut.G00461.1.p, Migut.G00463.1.p, Migut.G00464.1.p, Migut.N00372.1.p, Migut.N01999.1.p	NA	Medtr1g026510.1, Medtr1g050352.1, Medtr1g076870.1, Medtr1g078460.1, Medtr1g078470.1, Medtr1g079130.1, Medtr1g079140.1, Medtr1g079180.1, Medtr1g079200.1, Medtr1g079210.1, Medtr1g079220.1, Medtr1g079230.1, Medtr1g079240.1, Medtr1g079250.1, Medtr1g079260.1, Medtr1g079340.1, Medtr1g079350.1, Medtr1g079370.1, Medtr1g079380.1, Medtr1g079390.1, Medtr1g079400.2, Medtr1g079410.3, Medtr1g079460.1, Medtr1g0…	LOC_Os02g56750.1, LOC_Os02g56760.1, LOC_Os02g56800.1, LOC_Os02g56810.1, LOC_Os02g56820.1, LOC_Os02g56840.1, LOC_Os12g03594.1, LOC_Os12g03740.1	Pp3c26_1510V3.1.p	Potri.001G050100.1.p, Potri.005G022000.1.p, Potri.006G266900.3.p, Potri.006G267000.1.p, Potri.013G012600.1.p, Potri.018G015800.2.p, Potri.018G016000.5.p, Potri.018G016100.1.p	NA	Sobic.004G340500.1.p, Sobic.004G340566.1.p, Sobic.004G340632.1.p, Sobic.004G340700.1.p, Sobic.004G340800.2.p, Sobic.004G340900.1.p, Sobic.004G341000.2.p, Sobic.004G341100.2.p, Sobic.005G119100.1.p	NA	Zm00008a017372_P01, Zm00008a018271_P01, Zm00008a023316_P01, Zm00008a023317_P01	TraesCS3B02G018900,TraesCS4A02G041300,TraesCS4A02G319200,TraesCS4B02G262300,TraesCS4D02G262300,TraesCS5B02G558800,TraesCS5B02G559800,TraesCS5B02G560000,TraesCS5B02G560100,TraesCS5D02G035000,TraesCS5D02G566000,TraesCS6A02G381900,TraesCS6A02G383900,TraesCS6A02G384000,TraesCS6A02G384100,TraesCS6B02G421100,TraesCS6B02G422300,TraesCS6B02G422400,TraesCS6B02G423200,TraesCS6B02G423400,TraesCS6B02G423500,…
OG0002054	AT4G00755.1	Bradi1g00497.1.p, Bradi1g76670.1.p, Bradi1g77410.1.p, Bradi1g77420.1.p	Bol010766, Bol011492	Glyma09g26946.3|PACid_26340520, Glyma09g40070.3|PACid_26343342, Glyma16g32236.1|PACid_26352604, Glyma18g46130.1|PACid_26354074	Gorai.001G171700.1, Gorai.007G095400.1, Gorai.008G279900.1	HanXRQChr14g0462091, HanXRQChr15g0471061, HanXRQChr16g0523561, HanXRQChr16g0523571, HanXRQChr17g0556991, HanXRQChr17g0557001, HanXRQChr17g0560021, HanXRQChr17g0560031, HanXRQChr17g0560041	MD01G1051100, MD07G1128000	Migut.B01681.1.p, Migut.B01696.1.p, Migut.B01697.1.p, Migut.F00371.1.p	Mapoly0132s0014.1.p	Medtr7g076190.1	LOC_Os03g02560.1, LOC_Os03g64360.1	Pp3c14_19630V3.1.p, Pp3c17_15230V3.1.p, Pp3c2_30060V3.1.p	Potri.002G153900.1.p, Potri.014G076200.2.p, Potri.014G076300.7.p	NA	Sobic.001G531900.1.p	76555	Zm00008a000109_P01	TraesCS3B02G145100,TraesCS3D02G127000,TraesCS4A02G492200,TraesCS4A02G494000,TraesCS4B02G355800,TraesCS4D02G349200,TraesCS5A02G525000,TraesCS5B02G571500,TraesCS5D02G562500,TraesCS6A02G153300,TraesCS6B02G181000,TraesCS6D02G142600,TraesCS7B02G001200
OG0010117	AT5G04010.1	Bradi2g52530.2.p	Bol044695, Bol045791	Glyma02g34780.1|PACid_26289351, Glyma20g23995.1|PACid_26339179	Gorai.002G227400.1	HanXRQChr01g0008291, HanXRQChr17g0545881	MD14G1081300	Migut.K00115.1.p	NA	Medtr1g041810.1	LOC_Os01g58670.1	NA	Potri.004G076800.1.p, Potri.004G077301.1.p, Potri.006G044801.1.p	NA	Sobic.003G326400.1.p	NA	Zm00008a013591_P01	TraesCS3B02G360100,TraesCS3D02G323400
OG0016357	NA	Bradi3g00636.1.p	NA	NA	NA	NA	NA	NA	NA	NA	LOC_Os08g23960.1, LOC_Os08g24140.1, LOC_Os08g24170.1	NA	NA	NA	NA	NA	NA	TraesCS3B02G476900,TraesCS5B02G352600,TraesCS6D02G143500
OG0008626	NA	Bradi2g59980.1.p, Bradi4g11713.1.p, Bradi4g11762.1.p, Bradi4g11810.1.p	NA	NA	NA	NA	NA	NA	NA	NA	LOC_Os05g46590.1, LOC_Os11g33190.1, LOC_Os11g33220.1, LOC_Os11g33250.1, LOC_Os11g42230.1, LOC_Os11g42240.1, LOC_Os11g42270.1, LOC_Os11g42280.1, LOC_Os11g42300.1	NA	NA	NA	Sobic.008G055600.1.p, Sobic.009G110600.1.p, Sobic.009G110800.1.p, Sobic.010G262950.1.p	NA	NA	TraesCS3B02G494700,TraesCS3B02G494800,TraesCS3B02G495200,TraesCS3B02G495500,TraesCS3D02G448400,TraesCS7D02G020200
OG0021157	NA	Bradi2g60546.1.p	NA	NA	NA	NA	NA	NA	NA	NA	LOC_Os10g05500.1	NA	NA	NA	NA	NA	NA	TraesCS3B02G528600,TraesCS3D02G477400
OG0015175	NA	Bradi3g17370.1.p, Bradi3g17390.1.p, Bradi3g17400.1.p, Bradi3g17403.2.p	NA	NA	NA	NA	NA	NA	NA	NA	NA	NA	NA	NA	NA	NA	NA	TraesCS3B02G537900,TraesCS3B02G538000,TraesCS3D02G483500,TraesCS7D02G109800
OG0008949	AT3G54460.1	Bradi2g60850.1.p	NA	Glyma04g28970.3|PACid_26304014, Glyma11g21600.1|PACid_26294778	Gorai.012G017400.1	HanXRQChr11g0341811	MD02G1288500, MD07G1038300	Migut.B01225.1.p	Mapoly0059s0106.1.p	Medtr3g017390.1	LOC_Os01g72310.1	Pp3c16_14340V3.1.p	Potri.003G197701.1.p, Potri.T125006.1.p	NA	Sobic.003G428000.1.p	143427, 415387, 426184	Zm00008a012717_P01	TraesCS3B02G543900,TraesCS3D02G490000
OG0024465	NA	Bradi2g62079.1.p	NA	NA	NA	NA	NA	NA	NA	NA	NA	NA	NA	NA	NA	NA	NA	TraesCS3D02G529600
OG0021249	NA	Bradi3g17664.1.p	NA	NA	NA	NA	NA	NA	NA	NA	NA	NA	NA	NA	NA	NA	NA	TraesCS3D02G491100
OG0018891	NA	Bradi1g50260.2.p	NA	NA	NA	NA	NA	NA	NA	NA	NA	NA	NA	NA	NA	NA	NA	TraesCS3D02G491200,TraesCS4A02G455700,TraesCS7A02G033800,TraesCS7D02G030300
OG0004375	AT1G64290.1, AT1G64295.1, AT2G05360.1, AT5G41720.1	Bradi3g42371.1.p	NA	NA	Gorai.001G014600.1, Gorai.003G018500.1, Gorai.003G018600.1, Gorai.012G033100.1	HanXRQChr04g0107941, HanXRQChr04g0110661, HanXRQChr04g0126041, HanXRQChr04g0126191, HanXRQChr11g0341161	MD02G1086300, MD15G1214100, MD15G1214200	Migut.E01439.1.p, Migut.E01447.1.p	NA	NA	LOC_Os08g43530.1	NA	Potri.001G462650.1.p, Potri.006G167500.1.p, Potri.007G037500.1.p, Potri.008G038000.1.p, Potri.008G214000.1.p, Potri.010G224400.1.p, Potri.014G187100.1.p, Potri.017G066400.1.p	NA	Sobic.007G177400.1.p	NA	Zm00008a018313_P01	TraesCS4A02G009900,TraesCS7A02G271900,TraesCS7B02G170100,TraesCS7D02G272200
OG0024290	NA	Bradi1g64841.1.p	NA	NA	NA	NA	NA	NA	NA	NA	NA	NA	NA	NA	NA	NA	NA	TraesCS4A02G013800,TraesCS4D02G289000
OG0013551	NA	Bradi1g73748.2.p, Bradi1g73752.1.p, Bradi1g73757.1.p, Bradi2g13115.2.p, Bradi4g24567.1.p	NA	NA	NA	NA	NA	NA	NA	NA	NA	NA	NA	NA	NA	NA	NA	TraesCS4A02G018600,TraesCS4A02G019200,TraesCS4B02G285100,TraesCS4B02G285300,TraesCS4D02G283900
OG0008055	AT5G48170.1	Bradi1g71460.1.p	Bol032310, Bol033110, Bol043086	Glyma02g47500.1|PACid_26289103, Glyma14g01260.1|PACid_26284935	Gorai.001G098900.1, Gorai.001G221200.1, Gorai.001G221300.1	HanXRQChr03g0075171, HanXRQChr12g0373981, HanXRQChr14g0458611	MD09G1123900, MD17G1114700	Migut.M00043.1.p	NA	Medtr5g097150.1	LOC_Os03g10040.1	NA	Potri.014G165700.1.p	NA	Sobic.001G470100.1.p	NA	Zm00008a035925_P01	TraesCS4A02G042900,TraesCS4B02G263400,TraesCS4D02G263600
OG0003384	AT1G23770.1, AT1G23780.1, AT1G70360.1	Bradi1g69201.1.p	Bol006767, Bol008676, Bol008677, Bol012270	Glyma01g22210.1|PACid_26323234, Glyma10g40160.1|PACid_26344633, Glyma20g27261.1|PACid_26338453	Gorai.013G052000.1	HanXRQChr10g0290271, HanXRQChr10g0290281, HanXRQChr10g0290301, HanXRQChr16g0502181	MD05G1106300, MD10G1110300, MD10G1110400, MD10G1110600, MD10G1110700, MD10G1175800	Migut.B00464.1.p, Migut.B00467.1.p, Migut.B00468.1.p, Migut.B00469.1.p, Migut.B00470.1.p	Mapoly0001s0353.1.p	Medtr1g106020.1, Medtr4g019560.1, Medtr7g057330.1	NA	Pp3c15_1340V3.1.p	Potri.005G109700.2.p, Potri.015G020600.2.p, Potri.017G134500.2.p	NA	Sobic.001G447900.1.p	49051	Zm00008a000832_P01	TraesCS4A02G060300,TraesCS4B02G235800,TraesCS4D02G237200
OG0014149	NA	Bradi1g65346.1.p, Bradi1g66177.1.p, Bradi1g66182.1.p	NA	NA	NA	NA	NA	NA	NA	NA	NA	NA	NA	NA	NA	NA	NA	TraesCS4A02G088900,TraesCS4D02G215900
OG0015906	NA	Bradi1g63950.1.p	NA	NA	NA	NA	NA	NA	NA	NA	LOC_Os03g20500.1	NA	NA	NA	Sobic.001G389300.1.p	NA	Zm00008a035414_P01	TraesCS4A02G127600,TraesCS4B02G177100,TraesCS4D02G178800
OG0005415	AT4G15475.1	Bradi4g11900.1.p	Bol005054	Glyma07g38445.1|PACid_26349954, Glyma13g28271.1|PACid_26314611, Glyma15g10791.1|PACid_26332153, Glyma17g02300.1|PACid_26310979	Gorai.006G255600.1	HanXRQChr03g0079911, HanXRQChr08g0226481, HanXRQChr11g0325851, HanXRQChr11g0325861, HanXRQChr11g0325871	MD13G1179300, MD16G1180300	Migut.G00244.1.p, Migut.G00246.1.p	NA	Medtr2g021030.1	LOC_Os08g30980.1, LOC_Os10g05800.2, LOC_Os11g42160.1	Pp3c20_20750V3.1.p, Pp3c6_11940V3.1.p, Pp3c6_5440V3.1.p	NA	NA	Sobic.005G198200.1.p	118815	Zm00008a010307_P01	TraesCS4A02G142500,TraesCS4D02G148000,TraesCSU02G067600
OG0001833	AT1G68050.1, AT2G18915.2, AT5G57360.2	Bradi1g33610.2.p, Bradi3g04040.1.p, Bradi4g16630.1.p	Bol041559, Bol041567, Bol041568	Glyma05g34530.1|PACid_26322015, Glyma08g05130.1|PACid_26306999, Glyma09g06220.1|PACid_26341858, Glyma13g00860.1|PACid_26316110, Glyma15g17480.1|PACid_26331521, Glyma17g06950.1|PACid_26311955	Gorai.002G166800.1, Gorai.004G027400.1, Gorai.008G168500.1, Gorai.009G004400.1	HanXRQChr07g0202181, HanXRQChr09g0244381, HanXRQChr12g0365481, HanXRQChr15g0480301, HanXRQChr17g0550631	MD13G1249400, MD16G1018000, MD16G1255700	Migut.E00487.1.p, Migut.J01502.1.p, Migut.K00230.1.p	Mapoly0004s0235.1.p	Medtr2g036510.1, Medtr8g105590.1	LOC_Os02g05700.2, LOC_Os06g47890.2, LOC_Os11g34460.1	NA	Potri.006G166300.1.p, Potri.008G135200.1.p, Potri.010G105700.11.p, Potri.018G090800.1.p	NA	Sobic.004G042200.1.p, Sobic.005G145300.1.p, Sobic.010G243900.1.p	174189	Zm00008a010164_P01, Zm00008a018208_P01, Zm00008a018776_P01, Zm00008a020431_P01, Zm00008a020949_P01, Zm00008a024502_P01	TraesCS4A02G164000,TraesCS4B02G157500,TraesCS6A02G121500,TraesCS6B02G149800,TraesCS6B02G426300,TraesCS6D02G111600,TraesCS7A02G431600,TraesCS7D02G423400
OG0009991	AT3G52030.1	Bradi4g23700.1.p	Bol005008	Glyma11g16190.1|PACid_26297827	Gorai.004G170100.1	HanXRQChr04g0119861	MD07G1016900, MD07G1023200	Migut.N01800.1.p	Mapoly0009s0234.1.p	Medtr3g034210.1	LOC_Os11g07970.1	Pp3c8_19810V3.1.p	Potri.009G056500.2.p	NA	Sobic.005G063700.3.p	441729	Zm00008a008147_P01	TraesCS4A02G218600,TraesCS4B02G097400,TraesCS4D02G093800
OG0001035	AT1G15670.1, AT1G80440.1, AT2G44130.1, AT3G59940.1	Bradi1g37010.2.p, Bradi3g46090.1.p, Bradi4g20980.1.p, Bradi4g21000.1.p	Bol009869, Bol038158	Glyma05g28820.1|PACid_26322419, Glyma07g03860.1|PACid_26350312, Glyma08g22170.1|PACid_26308147, Glyma13g43730.1|PACid_26318591, Glyma15g01610.1|PACid_26332113	Gorai.005G145300.1, Gorai.006G145000.1, Gorai.006G190300.1, Gorai.009G393100.1, Gorai.011G077800.1, Gorai.011G078000.1, Gorai.013G093900.1	HanXRQChr01g0024791, HanXRQChr03g0090521, HanXRQChr09g0275381, HanXRQChr16g0501041	MD03G1006500, MD11G1009500, MD12G1051200, MD14G1050600, MD17G1197600	Migut.I00848.1.p, Migut.J01876.1.p	Mapoly0016s0093.1.p, Mapoly0034s0062.1.p	Medtr2g102355.1, Medtr2g102370.1, Medtr4g011900.1, Medtr8g085650.1	LOC_Os02g11790.1, LOC_Os02g35530.1, LOC_Os06g39370.1, LOC_Os11g14140.1	Pp3c10_1490V3.1.p, Pp3c13_12640V3.1.p, Pp3c14_1310V3.1.p, Pp3c1_20910V3.1.p, Pp3c26_7990V3.1.p, Pp3c3_15470V3.1.p, Pp3c8_18180V3.1.p, Pp3c9_7690V3.1.p	Potri.001G007000.1.p, Potri.001G178300.1.p, Potri.001G178500.1.p, Potri.003G218400.1.p, Potri.006G196900.1.p, Potri.007G147000.1.p, Potri.017G000700.1.p	NA	Sobic.004G088300.1.p, Sobic.004G182700.1.p, Sobic.005G085200.1.p, Sobic.005G085600.1.p, Sobic.010G179800.1.p	65366	Zm00008a010035_P01, Zm00008a015164_P01, Zm00008a016514_P01, Zm00008a024811_P01	TraesCS4A02G228600,TraesCS4A02G228800,TraesCS4B02G087600,TraesCS4B02G087800,TraesCS4D02G084900,TraesCS4D02G085000,TraesCS6A02G178900,TraesCS6B02G206300,TraesCS6D02G165600,TraesCS7B02G257400,TraesCS7D02G352400
OG0007844	AT1G55000.1	Bradi1g11687.2.p	Bol015208	Glyma10g29500.1|PACid_26344982, Glyma20g37800.1|PACid_26339580	Gorai.004G241900.1	HanXRQChr16g0524621	MD04G1204800, MD10G1167700, MD12G1218500	Migut.N01987.1.p, Migut.N02012.1.p	NA	Medtr1g082950.1	LOC_Os03g49250.1	Pp3c16_5370V3.1.p	Potri.005G032100.1.p, Potri.013G021600.2.p	NA	Sobic.001G126100.1.p	166787	Zm00008a004912_P01	TraesCS4A02G275700,TraesCS4B02G038000,TraesCS4D02G035300
OG0014328	NA	Bradi3g19370.1.p, Bradi3g19384.3.p, Bradi3g19386.4.p	NA	NA	NA	NA	NA	NA	NA	NA	LOC_Os08g16630.1, LOC_Os08g16670.1	NA	NA	NA	NA	NA	NA	TraesCS4A02G282600,TraesCS4B02G029100,TraesCS4B02G030700,TraesCS4D02G028200
OG0009672	NA	Bradi1g02361.2.p	NA	NA	NA	NA	NA	NA	NA	NA	NA	NA	NA	NA	NA	NA	NA	TraesCS4A02G350800,TraesCS4A02G350900,TraesCS4A02G351400,TraesCS5B02G522100,TraesCS5B02G522200,TraesCS5B02G522300,TraesCS5B02G524800,TraesCS5B02G524900,TraesCS5B02G525000,TraesCS5B02G525100,TraesCS5D02G521000,TraesCS5D02G523800,TraesCS5D02G524900,TraesCS6D02G397600,TraesCS7B02G077900
OG0017456	NA	Bradi2g10900.1.p, Bradi3g21490.1.p	NA	NA	NA	NA	NA	NA	NA	NA	NA	NA	NA	NA	Sobic.007G049300.1.p	NA	NA	TraesCS5B02G509800,TraesCS5D02G509900
OG0003428	NA	Bradi1g03136.2.p, Bradi1g03142.1.p, Bradi1g03307.3.p, Bradi1g03320.3.p, Bradi1g04286.3.p, Bradi1g04288.1.p, Bradi1g58584.2.p, Bradi1g58592.1.p, Bradi1g70135.1.p, Bradi1g70307.1.p, Bradi1g70312.1.p, Bradi2g30376.1.p, Bradi3g07800.1.p, Bradi3g07820.2.p, Bradi4g13777.2.p, Bradi4g13796.1.p, Bradi4g13813.2.p	NA	NA	NA	NA	NA	NA	NA	NA	NA	NA	NA	NA	NA	NA	NA	TraesCS4A02G366300,TraesCS4A02G366500,TraesCS4A02G366700,TraesCS5A02G051300,TraesCS5B02G505500,TraesCS5B02G505600,TraesCS5B02G505800,TraesCS5B02G506000,TraesCS5B02G506200,TraesCS5B02G506400,TraesCS5B02G506700,TraesCS5B02G506800,TraesCS5B02G506900,TraesCS5B02G510300,TraesCS5B02G510400,TraesCS5D02G062300,TraesCS5D02G506500,TraesCS5D02G506800,TraesCS6B02G119700,TraesCS7A02G557200,TraesCS7B02G481900
OG0021158	NA	Bradi2g41078.1.p	NA	NA	NA	NA	NA	NA	NA	NA	NA	NA	NA	NA	NA	NA	NA	TraesCS4A02G399100,TraesCS7A02G101100,TraesCS7D02G095200
OG0003499	AT1G22040.1	Bradi3g46700.2.p	Bol009706	Glyma04g12090.1|PACid_26305535, Glyma05g24760.6|PACid_26319468, Glyma06g11210.1|PACid_26300268, Glyma06g37421.1|PACid_26300443, Glyma08g07920.1|PACid_26309180, Glyma13g02210.1|PACid_26317339, Glyma14g33960.1|PACid_26287169	Gorai.005G218400.1, Gorai.008G014800.1, Gorai.010G044900.1, Gorai.013G062800.1	HanXRQChr03g0066981	MD08G1176400, MD08G1212800, MD08G1221400, MD15G1362200, MD15G1412100	Migut.B00631.1.p, Migut.N01004.1.p	Mapoly0014s0067.1.p	Medtr2g008440.1, Medtr3g073640.1	LOC_Os02g36520.1, LOC_Os10g21930.2	Pp3c10_4990V3.1.p, Pp3c14_4360V3.1.p	Potri.002G091900.2.p, Potri.005G170000.2.p	NA	Sobic.004G189200.1.p, Sobic.007G026500.1.p	85806	Zm00008a015621_P01, Zm00008a016548_P01	TraesCS4A02G472100,TraesCS6B02G227500,TraesCS7A02G020100,TraesCS7D02G016400
OG0009248	AT2G17020.1	Bradi1g76050.1.p	NA	Glyma20g23880.1|PACid_26339183	Gorai.008G038000.1	HanXRQChr17g0543831	MD05G1089200, MD05G1127000, MD10G1130200, MD10G1130400	Migut.B00042.1.p	NA	Medtr1g114010.1	LOC_Os03g04270.1	Pp3c16_16630V3.1.p	Potri.004G179571.1.p, Potri.009G139500.1.p	NA	Sobic.001G514000.1.p	31890	Zm00008a036065_P01	TraesCS5A02G502700
OG0008613	NA	Bradi1g55573.1.p, Bradi1g55578.1.p	NA	NA	NA	NA	NA	NA	NA	NA	NA	NA	NA	NA	NA	NA	NA	TraesCS7A02G483300,TraesCS7A02G558900,TraesCS7A02G559100,TraesCS7A02G559600,TraesCS7A02G559900,TraesCS7B02G483700,TraesCS7B02G483900,TraesCS7B02G484700,TraesCS7B02G484800,TraesCS7D02G510500,TraesCS7D02G550000,TraesCS7D02G550100,TraesCS7D02G550300,TraesCS7D02G550400,TraesCS7D02G551100
OG0016344	NA	Bradi3g00580.1.p	NA	NA	NA	NA	NA	NA	NA	NA	NA	NA	NA	NA	NA	NA	NA	TraesCS4B02G337700,TraesCS4B02G337800,TraesCS4D02G333100,TraesCS4D02G333200,TraesCS5A02G507700
OG0013113	NA	Bradi1g16646.2.p, Bradi2g61085.1.p, Bradi2g61763.1.p	NA	NA	NA	NA	NA	NA	NA	NA	LOC_Os07g31560.1, LOC_Os07g31680.1, LOC_Os07g31710.1	NA	NA	NA	NA	NA	NA	TraesCS4B02G399100,TraesCS5A02G035600,TraesCS7A02G402700,TraesCS7D02G396400
OG0016162	NA	Bradi2g01400.1.p, Bradi2g01406.1.p, Bradi2g01412.1.p	NA	NA	NA	NA	NA	NA	Mapoly0046s0002.1.p, Mapoly0074s0023.1.p, Mapoly0081s0033.1.p	NA	NA	NA	NA	NA	NA	NA	NA	TraesCS4D02G064300
OG0017263	NA	Bradi1g77485.1.p, Bradi1g77495.1.p, Bradi1g77500.2.p	NA	NA	NA	NA	NA	NA	NA	NA	NA	NA	NA	NA	NA	NA	NA	TraesCS4D02G352300,TraesCS5A02G527700
OG0005237	AT3G54650.1	Bradi1g14250.1.p, Bradi4g02620.1.p	NA	Glyma02g16060.1|PACid_26287785, Glyma03g31560.1|PACid_26335472, Glyma10g03730.1|PACid_26344983, Glyma14g24491.1|PACid_26284487, Glyma19g34400.1|PACid_26326231	Gorai.001G243000.1, Gorai.001G243100.1	HanXRQChr10g0281461, HanXRQChr15g0467051	MD05G1205600, MD10G1192800	Migut.D00375.1.p	NA	Medtr1g070515.1	LOC_Os03g43390.1, LOC_Os12g40860.1	NA	Potri.002G044800.1.p, Potri.005G218400.1.p	NA	Sobic.001G161800.1.p, Sobic.008G156600.1.p	NA	Zm00008a002887_P01, Zm00008a004636_P01, Zm00008a012208_P01	TraesCS5A02G058400,TraesCS5A02G378400,TraesCS5B02G058300,TraesCS5B02G382000,TraesCS5D02G069500,TraesCS5D02G388400
OG0010471	AT3G12350.1	Bradi4g06500.1.p	Bol015098	Glyma14g09890.1|PACid_26286387, Glyma17g35280.1|PACid_26313196	Gorai.009G220400.1	HanXRQChr10g0298611	MD08G1081200	Migut.N02786.1.p	Mapoly0007s0129.1.p	Medtr1g017940.1	LOC_Os12g32630.1	Pp3c15_12240V3.1.p	Potri.002G117900.1.p	NA	Sobic.008G110300.1.p	NA	Zm00008a023719_P01	TraesCS5A02G103000,TraesCS5B02G107300,TraesCS5D02G114900
OG0010102	AT5G26960.1	Bradi4g43560.1.p	Bol032435	Glyma20g08730.1|PACid_26337311	Gorai.001G132900.1	HanXRQChr03g0080051	NA	Migut.D00708.1.p	Mapoly0014s0086.1.p	Medtr3g045210.1	LOC_Os03g30160.1, LOC_Os11g04330.1, LOC_Os12g04130.1	Pp3c12_25210V3.1.p, Pp3c4_2880V3.1.p	Potri.001G271900.1.p, Potri.009G066500.1.p	NA	NA	92558	NA	TraesCS5A02G137000,TraesCS5B02G135700,TraesCS5D02G154900
OG0010554	NA	Bradi1g05810.1.p, Bradi1g05960.3.p, Bradi3g60440.3.p	NA	NA	NA	NA	NA	NA	NA	NA	LOC_Os01g46500.1	NA	NA	NA	Sobic.001G059200.1.p, Sobic.001G060401.1.p	NA	NA	TraesCS5A02G142800,TraesCS5A02G380200,TraesCS5A02G431300,TraesCS5A02G431400,TraesCS5B02G141600,TraesCS5B02G383800,TraesCS5B02G433100,TraesCS5B02G433200,TraesCS5D02G389900,TraesCS5D02G438900
OG0011509	NA	Bradi2g40850.1.p, Bradi4g08900.1.p	NA	NA	NA	NA	NA	NA	NA	NA	LOC_Os09g08550.1, LOC_Os09g08620.1	NA	NA	NA	Sobic.004G204400.2.p, Sobic.007G033700.1.p	NA	NA	TraesCS5A02G152500,TraesCS5A02G170700,TraesCS5A02G170800,TraesCS5B02G167500,TraesCS5B02G167700,TraesCS5D02G175200,TraesCS5D02G175300,TraesCS5D02G175500
OG0019144	NA	Bradi3g08270.2.p	NA	NA	NA	NA	NA	NA	NA	NA	LOC_Os06g16730.1, LOC_Os10g10390.1, LOC_Os10g10410.1	NA	NA	NA	NA	NA	NA	TraesCS5A02G166500
OG0004344	NA	Bradi4g31490.3.p	NA	NA	NA	NA	NA	NA	NA	NA	LOC_Os02g44750.1, LOC_Os08g35870.2, LOC_Os08g35880.1, LOC_Os08g35900.2, LOC_Os08g35910.1, LOC_Os08g35930.1, LOC_Os08g35939.1, LOC_Os08g35948.1, LOC_Os08g35960.1, LOC_Os08g36000.1, LOC_Os08g36010.1, LOC_Os09g27090.1, LOC_Os09g27100.1	NA	NA	NA	Sobic.002G217800.1.p, Sobic.002G217900.1.p, Sobic.008G181900.1.p, Sobic.009G233600.1.p	NA	Zm00008a024743_P01, Zm00008a026454_P01, Zm00008a026455_P01	TraesCS5A02G208400,TraesCS5A02G208500,TraesCS5A02G208700,TraesCS5B02G206400,TraesCS5B02G206600,TraesCS5B02G206700,TraesCS5B02G207000,TraesCS5D02G214500
OG0014243	NA	Bradi4g36796.1.p	NA	NA	NA	NA	NA	NA	NA	NA	NA	NA	NA	NA	NA	NA	NA	TraesCS5A02G232300,TraesCS5B02G230600,TraesCS5B02G340500,TraesCS5D02G235700,TraesCS5D02G346600,TraesCS5D02G346700,TraesCSU02G072300,TraesCSU02G221300
OG0014868	NA	Bradi1g07686.1.p, Bradi1g21846.1.p, Bradi1g77663.1.p, Bradi4g26255.1.p	NA	NA	NA	NA	NA	NA	NA	NA	NA	NA	NA	NA	NA	NA	NA	TraesCS5B02G340600,TraesCS7A02G192800
OG0021219	NA	Bradi2g13500.1.p	NA	NA	NA	NA	NA	NA	NA	NA	NA	NA	NA	NA	NA	NA	NA	TraesCS5A02G252500,TraesCS5B02G251200,TraesCS5D02G260100
OG0010020	AT3G20270.3	Bradi4g34140.5.p	Bol004734	Glyma08g24020.1|PACid_26310625	Gorai.010G141800.1	NA	MD09G1165400, MD17G1162300	Migut.I01201.1.p	Mapoly0008s0087.1.p	Medtr4g005360.1, Medtr4g005380.1	LOC_Os09g32240.1	Pp3c3_690V3.1.p	Potri.008G004500.1.p	NA	Sobic.002G252800.2.p	271394	Zm00008a009147_P01	TraesCS5A02G275000,TraesCS5B02G274800,TraesCS5D02G282600
OG0017342	NA	Bradi4g35200.2.p	NA	NA	NA	NA	NA	NA	NA	NA	LOC_Os12g41300.1	NA	NA	NA	Sobic.010G024800.1.p	NA	NA	TraesCS5A02G307800,TraesCS5B02G308000,TraesCS5D02G314600
OG0016059	NA	Bradi3g04975.1.p, Bradi4g36307.1.p	NA	NA	NA	NA	NA	NA	NA	NA	LOC_Os01g71430.1, LOC_Os01g71440.1, LOC_Os01g71450.1	NA	NA	NA	NA	NA	NA	TraesCS5A02G325100,TraesCS5B02G325000
OG0012090	NA	Bradi1g13990.1.p	NA	NA	NA	HanXRQChr07g0185521	MD04G1010000, MD07G1173200	NA	NA	NA	LOC_Os03g43770.1, LOC_Os08g04550.1, LOC_Os12g41630.1	NA	Potri.016G019500.1.p	NA	Sobic.001G159300.1.p	NA	Zm00008a004618_P01, Zm00008a019767_P01	TraesCS5A02G376800,TraesCS5B02G380300,TraesCS5D02G386700
OG0011743	NA	Bradi1g07027.1.p, Bradi1g07043.2.p, Bradi1g56537.1.p, Bradi2g09561.1.p, Bradi2g18943.1.p, Bradi4g13360.1.p, Bradi4g29616.1.p, Bradi5g13330.1.p	NA	NA	NA	NA	NA	NA	NA	NA	LOC_Os03g56450.1	NA	NA	NA	Sobic.001G071250.1.p, Sobic.001G072100.1.p	NA	NA	TraesCS5A02G409500,TraesCS5A02G410800,TraesCS5A02G411100,TraesCS5B02G414800
OG0024279	NA	Bradi1g06425.1.p	NA	NA	NA	NA	NA	NA	NA	NA	NA	NA	NA	NA	NA	NA	NA	TraesCS5A02G426900,TraesCS5B02G428800
OG0012724	NA	Bradi1g03867.2.p	NA	NA	NA	NA	NA	NA	NA	NA	NA	NA	NA	NA	Sobic.001G036700.1.p	NA	NA	TraesCS5A02G473900,TraesCS5A02G474200,TraesCS5B02G487000,TraesCS5B02G487200,TraesCS5B02G487500,TraesCS5D02G486700,TraesCS5D02G486800,TraesCS5D02G487200
OG0011653	AT2G24540.1	Bradi1g31260.1.p	Bol044682	Glyma04g08000.1|PACid_26305884, Glyma06g08050.2|PACid_26298594	Gorai.009G067500.1	NA	MD08G1127900, MD15G1107400	NA	NA	Medtr3g108860.1	LOC_Os06g44500.1	NA	Potri.018G007100.1.p	NA	Sobic.010G214200.1.p	NA	NA	TraesCS7A02G496600,TraesCS7D02G483900
OG0014880	NA	Bradi1g27934.1.p	NA	NA	NA	NA	NA	NA	NA	NA	LOC_Os12g36000.1	NA	NA	NA	Sobic.002G304801.1.p, Sobic.006G232900.3.p	NA	NA	TraesCS5B02G049300,TraesCS5D02G055200
OG0014860	NA	Bradi1g21087.2.p	NA	NA	NA	NA	NA	NA	NA	NA	NA	NA	NA	NA	NA	NA	NA	TraesCS5B02G057900,TraesCS5B02G058100,TraesCS5B02G064700,TraesCS5D02G063100,TraesCS5D02G063500
OG0021093	NA	Bradi4g04740.1.p, Bradi4g04792.1.p	NA	NA	NA	NA	NA	NA	NA	NA	NA	NA	NA	NA	NA	NA	NA	TraesCS5B02G094800,TraesCS5D02G100900
OG0012101	NA	Bradi2g27197.3.p, Bradi3g00670.3.p, Bradi3g61000.2.p, Bradi3g61091.1.p, Bradi4g12753.1.p, Bradi4g12756.1.p, Bradi4g12806.1.p, Bradi4g12810.8.p, Bradi5g04650.2.p, Bradi5g20090.2.p	NA	NA	NA	NA	NA	NA	NA	NA	LOC_Os02g18614.1, LOC_Os02g18720.1	NA	NA	NA	Sobic.004G129500.2.p	NA	NA	TraesCS5D02G363100
OG0019091	NA	Bradi2g04025.1.p	NA	NA	NA	NA	NA	NA	NA	NA	NA	NA	NA	NA	NA	NA	NA	TraesCS6B02G018600,TraesCSU02G055500,TraesCSU02G218400
OG0021063	NA	Bradi2g00515.1.p, Bradi4g25444.1.p, Bradi4g38116.1.p	NA	NA	NA	NA	NA	NA	NA	NA	NA	NA	NA	NA	NA	NA	NA	TraesCS6A02G024800
OG0007945	AT3G61350.2	Bradi3g01360.2.p	NA	Glyma03g01217.1|PACid_26333784, Glyma03g01224.1|PACid_26333366, Glyma03g01262.1|PACid_26334681, Glyma07g07780.1|PACid_26349622, Glyma07g07790.1|PACid_26349579, Glyma07g07800.1|PACid_26349404	Gorai.008G121700.1	HanXRQChr17g0561611	MD01G1058200	Migut.B01745.1.p	Mapoly0088s0080.1.p	Medtr8g030940.1	LOC_Os02g02350.1	Pp3c11_18480V3.1.p, Pp3c7_3160V3.1.p	Potri.014G083200.1.p	NA	Sobic.004G010900.3.p	92722	Zm00008a020745_P01	TraesCS6A02G037900,TraesCS6B02G052900,TraesCS6D02G043400
OG0011744	NA	Bradi1g48965.1.p, Bradi1g48970.1.p, Bradi1g48988.1.p	NA	NA	Gorai.011G286400.1	NA	NA	NA	NA	NA	NA	NA	NA	NA	Sobic.004G122200.1.p	NA	Zm00008a021452_P01	TraesCS6A02G048400,TraesCS6B02G065000,TraesCS7A02G112600,TraesCS7B02G011800,TraesCS7D02G106800,TraesCSU02G107400
OG0012389	NA	Bradi4g01972.1.p	NA	NA	NA	NA	NA	NA	NA	NA	NA	Pp3c2_21690V3.1.p	NA	NA	NA	NA	NA	TraesCS6A02G077100,TraesCS6B02G081000,TraesCS6B02G102400,TraesCS6B02G103100,TraesCS6B02G103400,TraesCSU02G026700,TraesCSU02G027500
OG0010567	NA	Bradi1g05325.2.p, Bradi4g04525.1.p, Bradi4g04770.2.p	NA	NA	NA	NA	NA	NA	NA	NA	LOC_Os02g17210.1, LOC_Os10g04020.1, LOC_Os10g04030.1, LOC_Os10g04370.1	NA	NA	NA	Sobic.001G272700.1.p	NA	NA	TraesCS6A02G070800,TraesCS6A02G070900,TraesCS6B02G094800,TraesCS6B02G094900,TraesCS6B02G095000,TraesCS6D02G068600,TraesCS6D02G068700,TraesCS6D02G068800,TraesCS7A02G126300,TraesCS7B02G025600
OG0004804	NA	Bradi3g03188.2.p, Bradi3g03192.4.p, Bradi3g03220.3.p, Bradi3g03230.2.p, Bradi3g03236.2.p, Bradi3g03242.1.p, Bradi3g03400.3.p, Bradi4g11864.1.p, Bradi4g11886.3.p	NA	NA	NA	NA	NA	NA	NA	NA	NA	NA	NA	NA	NA	NA	NA	TraesCS6A02G102800,TraesCS6A02G102900,TraesCS6A02G103000,TraesCS6A02G103100,TraesCS6A02G104200,TraesCS6B02G099800,TraesCS6B02G129500,TraesCS6B02G131200,TraesCS6B02G132100,TraesCS6B02G132200,TraesCS6B02G133400,TraesCS6B02G133600,TraesCS6B02G133700,TraesCS6D02G091400,TraesCS6D02G091500,TraesCS6D02G092000,TraesCS6D02G092900,TraesCS6D02G093100,TraesCS6D02G093500,TraesCS6D02G093600,TraesCSU02G133600,T…
OG0009335	AT4G03030.1	Bradi3g11000.1.p	Bol006104	Glyma03g31740.2|PACid_26334741, Glyma19g34520.2|PACid_26327342	Gorai.004G073600.1	HanXRQChr04g0113711, HanXRQChr15g0468011	MD05G1201800	Migut.N02192.1.p	NA	Medtr7g096420.1	LOC_Os02g21110.1	Pp3c3_23580V3.1.p	Potri.002G041900.2.p, Potri.005G221300.2.p	NA	Sobic.004G119000.1.p	121243	Zm00008a021229_P01	TraesCS6A02G129100,TraesCS6B02G157400,TraesCS6D02G118600
OG0001411	AT2G25490.1, AT5G25350.1	Bradi1g36530.1.p, Bradi3g07397.2.p	Bol022360, Bol026529, Bol036169	Glyma04g07110.1|PACid_26304129, Glyma04g20330.1|PACid_26304604, Glyma06g07200.1|PACid_26302377, Glyma13g23510.1|PACid_26316695, Glyma14g14410.1|PACid_26285758, Glyma17g12270.1|PACid_26312426, Glyma17g26810.1|PACid_26314275, Glyma17g31940.1|PACid_26311916	Gorai.001G033400.1, Gorai.001G042600.1, Gorai.004G276800.1, Gorai.009G017100.1, Gorai.009G058000.1, Gorai.010G114900.1, Gorai.013G215000.1	HanXRQChr01g0030871, HanXRQChr09g0242011, HanXRQChr10g0315601, HanXRQChr11g0349841, HanXRQChr12g0356231, HanXRQChr13g0402931	MD02G1030300, MD08G1150200, MD15G1171800	Migut.A00045.1.p, Migut.E01799.1.p, Migut.K00447.1.p	Mapoly0013s0206.1.p	Medtr1g012520.1, Medtr3g107280.1, Medtr4g114640.1, Medtr4g114650.1	LOC_Os02g10700.1, LOC_Os06g40360.1, LOC_Os09g32169.1	Pp3c12_11790V3.1.p, Pp3c4_4760V3.1.p	Potri.006G068500.17.p, Potri.006G254100.1.p, Potri.018G027700.1.p, Potri.018G130800.3.p	NA	Sobic.004G083300.1.p, Sobic.010G186200.1.p	233861, 62165	Zm00008a004831_P01, Zm00008a006407_P01, Zm00008a014599_P01, Zm00008a015198_P01, Zm00008a018590_P01, Zm00008a021289_P01, Zm00008a024779_P01, Zm00008a031143_P01, Zm00008a034601_P01	TraesCS6A02G181900,TraesCS6B02G210700,TraesCS6D02G169200
OG0006169	AT3G63220.2	Bradi3g47920.2.p	Bol018076, Bol031000	Glyma02g16480.4|PACid_26288647, Glyma03g31230.1|PACid_26334964, Glyma10g03350.4|PACid_26344571, Glyma19g34080.1|PACid_26328376	Gorai.004G078200.1, Gorai.007G138500.1	HanXRQChr10g0282411, HanXRQChr15g0466841	MD03G1261800, MD11G1282500	Migut.D00321.1.p	Mapoly0101s0001.1.p	Medtr7g095220.2	LOC_Os10g24900.1	Pp3c11_19400V3.1.p	Potri.002G050600.3.p, Potri.005G211700.2.p	NA	Sobic.006G175400.2.p	88328	Zm00008a020257_P01	TraesCS6B02G243200,TraesCS6D02G195800,TraesCS7B02G234000
OG0002714	AT5G07670.1, AT5G51370.2, AT5G51380.1	Bradi3g50726.1.p	Bol024554, Bol028093, Bol029364, Bol043895	Glyma04g13930.2|PACid_26304799, Glyma06g47600.1|PACid_26298759, Glyma09g36420.1|PACid_26341355, Glyma12g00910.1|PACid_26294560	Gorai.003G113000.1, Gorai.004G164500.1, Gorai.008G107000.1, Gorai.008G215600.1	HanXRQChr02g0045091, HanXRQChr04g0123401, HanXRQChr06g0168941, HanXRQChr13g0420571, HanXRQChr16g0512811	MD01G1182100, MD02G1213700, MD07G1113100, MD07G1252400, MD11G1194200	Migut.B01580.1.p, Migut.F00485.1.p, Migut.F01189.1.p	Mapoly0089s0010.1.p	Medtr3g408430.1, Medtr4g036815.1	LOC_Os02g44104.1	Pp3c10_7500V3.1.p, Pp3c14_8820V3.1.p, Pp3c2_34090V3.1.p	Potri.001G125800.1.p, Potri.002G143200.1.p, Potri.003G107900.2.p, Potri.014G059100.4.p	NA	Sobic.001G303825.1.p, Sobic.004G294700.1.p	64042	Zm00008a022532_P01	TraesCS6A02G249800,TraesCS6B02G275600,TraesCS6D02G231500
OG0009712	NA	Bradi3g52000.4.p	NA	Glyma04g41100.1|PACid_26304351, Glyma06g13750.1|PACid_26299483	Gorai.003G122500.1	HanXRQChr04g0100441	NA	Migut.F00176.1.p	Mapoly0007s0051.1.p	Medtr3g092020.1	LOC_Os02g46140.1	NA	NA	NA	Sobic.003G399500.1.p, Sobic.004G278600.1.p	NA	Zm00008a002429_P01, Zm00008a016980_P01, Zm00008a020131_P01, Zm00008a021178_P01, Zm00008a028416_P01, Zm00008a031951_P01, Zm00008a032478_P01	TraesCS6A02G261600,TraesCS6B02G288900,TraesCS6D02G242300
OG0004915	AT4G24390.1, AT5G49980.1	Bradi3g58320.1.p, Bradi3g58327.1.p	Bol009544, Bol015066	Glyma02g37470.1|PACid_26287712, Glyma04g09930.1|PACid_26304660, Glyma06g09990.1|PACid_26300823, Glyma14g35750.1|PACid_26286141	Gorai.009G232000.1, Gorai.010G036400.1	HanXRQChr02g0047061, HanXRQChr05g0163261, HanXRQChr08g0233681, HanXRQChr15g0485351	MD08G1192000, MD15G1380700	NA	NA	Medtr3g100860.1, Medtr5g065490.1	LOC_Os02g52230.1	NA	Potri.002G102700.1.p, Potri.005G159300.2.p	NA	Sobic.004G305400.2.p	NA	Zm00008a017558_P01, Zm00008a023053_P01	TraesCS7B02G081200,TraesCS7D02G177500
OG0016346	NA	Bradi3g54047.1.p	NA	NA	NA	NA	NA	NA	NA	NA	NA	NA	NA	NA	NA	NA	NA	TraesCS6B02G389600,TraesCS6B02G389900,TraesCS6D02G339900,TraesCS6D02G340100
OG0006258	NA	Bradi3g54450.1.p	NA	NA	NA	NA	NA	NA	NA	NA	NA	NA	NA	NA	NA	NA	NA	TraesCS6A02G369100,TraesCS6A02G369600,TraesCS6A02G370000,TraesCS6A02G370200,TraesCS6B02G405000,TraesCS6B02G405400,TraesCS6B02G405500,TraesCS6B02G405800,TraesCS6B02G406500,TraesCS6B02G406700,TraesCS6B02G407200,TraesCS6B02G407300,TraesCS6D02G352600,TraesCS6D02G352700,TraesCS6D02G353800,TraesCS6D02G353900,TraesCSU02G155900,TraesCSU02G165100,TraesCSU02G165200,TraesCSU02G193100
OG0013206	NA	Bradi3g55297.4.p	NA	NA	NA	NA	NA	NA	NA	NA	NA	NA	NA	NA	Sobic.002G031400.1.p, Sobic.002G031500.1.p, Sobic.002G033600.1.p	NA	NA	TraesCS6A02G389500,TraesCS6A02G390000,TraesCS6B02G428700,TraesCS6B02G429800,TraesCS6B02G429900,TraesCS6D02G374100
OG0019128	NA	Bradi3g07340.1.p	NA	NA	NA	NA	NA	NA	NA	NA	NA	NA	NA	NA	Sobic.004G082600.1.p	NA	Zm00008a021301_P01	TraesCS6B02G189100,TraesCS6D02G150000
OG0017517	NA	Bradi3g06271.2.p	NA	NA	NA	NA	NA	NA	NA	NA	LOC_Os02g08160.1	NA	NA	NA	Sobic.002G356700.1.p, Sobic.004G069100.1.p	NA	NA	TraesCS6B02G204900,TraesCS6D02G164400
OG0014844	NA	Bradi1g22563.1.p	NA	NA	NA	NA	NA	NA	NA	NA	NA	NA	NA	NA	Sobic.001G536200.3.p	NA	NA	TraesCS7A02G244500
OG0017553	NA	Bradi3g52230.6.p	NA	NA	NA	NA	NA	NA	NA	NA	LOC_Os02g46690.1	NA	NA	NA	Sobic.004G274500.1.p	NA	Zm00008a016996_P01	TraesCS6B02G292100,TraesCS6D02G249700
OG0024502	NA	Bradi3g17460.3.p, Bradi3g17470.2.p	NA	NA	NA	NA	NA	NA	NA	NA	NA	NA	NA	NA	NA	NA	NA	TraesCS6B02G310200
OG0020940	NA	Bradi1g27700.1.p	NA	NA	NA	NA	NA	NA	NA	NA	LOC_Os01g41310.1	NA	NA	NA	NA	NA	NA	TraesCS6B02G320700,TraesCS6D02G271300
OG0001404	AT1G49360.1, AT1G57790.1, AT2G44735.1, AT3G18720.1, AT3G56470.1, AT4G00893.1, AT4G10660.1, AT4G10695.1, AT4G10700.1, AT4G12370.1, AT4G12382.1	Bradi3g54234.1.p, Bradi3g54244.1.p	Bol010025, Bol017162, Bol017683, Bol019360, Bol022693, Bol030111, Bol030535, Bol034931, Bol036504, Bol041040	Glyma03g35440.1|PACid_26334007, Glyma10g08550.1|PACid_26344451, Glyma13g22210.2|PACid_26314541, Glyma13g30395.1|PACid_26316555, Glyma15g08806.1|PACid_26329658, Glyma15g08813.1|PACid_26330956, Glyma19g38070.1|PACid_26328577	Gorai.002G239400.1, Gorai.004G085100.1, Gorai.004G243200.1, Gorai.008G008000.1, Gorai.009G259100.1, Gorai.009G401400.1, Gorai.013G207100.1	HanXRQChr01g0010051, HanXRQChr10g0281401	MD11G1297700, MD12G1025100, MD14G1023800	Migut.C00878.1.p, Migut.C01004.1.p, Migut.C01006.1.p, Migut.C01036.1.p, Migut.J01025.1.p, Migut.O00798.1.p	NA	Medtr1g059840.3, Medtr2g015750.1, Medtr2g015760.1, Medtr7g104760.1, Medtr7g104785.1, Medtr7g104790.1	LOC_Os01g33920.1, LOC_Os04g49360.1, LOC_Os07g48940.1, LOC_Os08g34820.1, LOC_Os08g34860.1, LOC_Os08g34890.1	NA	Potri.006G212600.4.p, Potri.012G106800.2.p, Potri.016G079300.1.p	NA	Sobic.007G146001.1.p	NA	NA	TraesCS6B02G394500,TraesCSU02G152400
OG0033748	NA	NA	NA	NA	NA	NA	NA	NA	NA	Medtr3g010940.1	NA	NA	NA	NA	NA	NA	NA	TraesCS6B02G450400
OG0024531	NA	Bradi3g56050.4.p	NA	NA	NA	NA	NA	NA	NA	NA	NA	NA	NA	NA	Sobic.003G075300.2.p	NA	NA	TraesCS6B02G453200
OG0017416	NA	Bradi5g10912.1.p, Bradi5g10916.1.p	NA	NA	NA	NA	NA	NA	NA	NA	LOC_Os04g43450.1, LOC_Os04g53600.1, LOC_Os08g24830.1	NA	NA	NA	NA	NA	NA	TraesCS6D02G333400
OG0018103	NA	NA	NA	NA	NA	NA	NA	NA	NA	NA	LOC_Os07g09730.1, LOC_Os07g09840.1	NA	NA	NA	Sobic.002G054500.2.p, Sobic.002G055500.1.p	NA	NA	TraesCS7A02G100300,TraesCS7D02G094600
OG0007623	AT2G42620.1	Bradi1g49120.3.p	NA	Glyma06g43000.1|PACid_26300884, Glyma12g15360.1|PACid_26292466	Gorai.008G099500.1, Gorai.010G159500.1, Gorai.011G039300.1	HanXRQChr17g0558991	MD09G1236800, MD17G1266700	Migut.M00265.1.p	Mapoly0113s0006.1.p	Medtr4g080020.1	LOC_Os06g06050.1	Pp3c17_1180V3.1.p	Potri.011G066700.1.p, Potri.014G142600.1.p	NA	Sobic.010G043000.1.p	90091	Zm00008a024280_P01, Zm00008a033697_P01	TraesCS7B02G008400
OG0010166	NA	Bradi4g14657.1.p, Bradi4g14670.1.p	NA	NA	NA	NA	MD11G1264200	NA	NA	NA	LOC_Os08g19680.1, LOC_Os11g38190.1, LOC_Os11g38200.1, LOC_Os11g38230.1, LOC_Os11g38250.1	NA	NA	NA	Sobic.001G105600.1.p, Sobic.005G171700.1.p, Sobic.005G171900.1.p, Sobic.005G172200.1.p, Sobic.005G172300.1.p, Sobic.008G037600.1.p	NA	Zm00008a010263_P01, Zm00008a015091_P01	TraesCS7B02G015000,TraesCS7D02G113500
OG0005847	AT5G67140.1	Bradi1g48360.1.p	Bol027234	Glyma01g39470.1|PACid_26324496, Glyma03g25351.1|PACid_26333024, Glyma10g22810.1|PACid_26346224, Glyma11g05780.1|PACid_26297166, Glyma18g38291.1|PACid_26354633	Gorai.003G025500.1, Gorai.008G077500.1	HanXRQChr09g0263661	MD02G1174700, MD15G1285700	Migut.H00418.1.p	Mapoly0005s0095.1.p	Medtr5g016890.1	LOC_Os06g07000.1	Pp3c7_15700V3.1.p	Potri.005G140000.1.p, Potri.007G045601.1.p	NA	Sobic.010G052300.1.p	444027	Zm00008a033625_P01	TraesCS7A02G127700,TraesCS7A02G127800,TraesCS7B02G027600,TraesCS7B02G027700,TraesCS7D02G126300,TraesCS7D02G126400
OG0008111	NA	NA	NA	NA	NA	NA	NA	NA	NA	NA	NA	NA	NA	NA	NA	NA	Zm00008a021532_P01	TraesCS7A02G177200,TraesCS7B02G082300,TraesCS7B02G416900,TraesCS7B02G426100,TraesCS7B02G426500,TraesCS7B02G427700,TraesCS7B02G427900,TraesCS7B02G428400,TraesCS7B02G428800,TraesCS7B02G430100,TraesCS7D02G178500,TraesCS7D02G502200,TraesCS7D02G504700,TraesCSU02G087300
OG0015857	NA	Bradi1g23872.1.p	NA	NA	NA	NA	NA	NA	NA	NA	LOC_Os06g05600.1	NA	NA	NA	NA	NA	NA	TraesCS7A02G186000,TraesCS7B02G090300,TraesCS7B02G092000,TraesCS7D02G186700,TraesCS7D02G187800
OG0005673	AT4G15180.1	Bradi3g15410.1.p	Bol013303	Glyma06g45740.2|PACid_26298743, Glyma12g11060.1|PACid_26293704, Glyma12g32290.1|PACid_26292939, Glyma13g38090.1|PACid_26315750	Gorai.005G208600.1	HanXRQChr17g0563751	MD09G1103200, MD17G1091000	Migut.M00384.1.p	Mapoly0021s0105.1.p	Medtr2g089080.1, Medtr4g045743.1	LOC_Os08g08210.1	Pp3c11_18840V3.1.p, Pp3c7_5920V3.1.p, Pp3c7_5929V3.1.p	Potri.007G119300.4.p, Potri.017G041100.1.p	NA	Sobic.007G062800.1.p	432361, 447947	Zm00008a015489_P01, Zm00008a037025_P01	TraesCS7A02G287700,TraesCS7B02G197700,TraesCS7D02G287600
OG0007788	AT1G51550.1	Bradi3g18560.1.p	Bol026631	Glyma07g02350.1|PACid_26350769, Glyma08g23670.1|PACid_26310018	Gorai.011G003200.1	HanXRQChr09g0277411	MD09G1161500, MD17G1147400	Migut.I01188.1.p	Mapoly0008s0154.1.p	Medtr4g007980.1	LOC_Os08g13360.1	Pp3c16_19240V3.1.p, Pp3c25_6710V3.1.p	Potri.008G006300.1.p, Potri.010G252200.1.p	Pum1226s0004.1.p	Sobic.007G084300.3.p	76604	Zm00008a037141_P01	TraesCS7A02G291800,TraesCS7B02G197900,TraesCS7D02G290000
OG0002538	AT5G39450.1, AT5G39460.1, AT5G39470.1, AT5G39480.1, AT5G39490.1	Bradi3g13220.2.p	Bol012165, Bol012166, Bol012167, Bol012169, Bol012170	Glyma05g32750.2|PACid_26320773, Glyma06g16220.1|PACid_26302239, Glyma08g00410.1|PACid_26308088	Gorai.012G036900.1	NA	MD15G1134900	Migut.L00372.1.p, Migut.L00373.1.p, Migut.L00374.1.p, Migut.L00375.1.p, Migut.L00382.1.p, Migut.L00383.1.p, Migut.L00384.1.p, Migut.L00385.1.p, Migut.L00386.1.p, Migut.L00387.1.p, Migut.L00388.1.p, Migut.L00389.1.p, Migut.L00390.1.p, Migut.L00522.1.p, Migut.L00523.1.p, Migut.L00524.1.p, Migut.L00566.1.p, Migut.O00452.1.p	NA	Medtr0095s0110.1, Medtr3g096670.1, Medtr8g094150.1, Medtr8g094190.1	LOC_Os08g01430.1	Pp3c14_13020V3.1.p, Pp3c17_16670V3.1.p	Potri.005G067300.1.p, Potri.007G102000.3.p	NA	Sobic.007G004100.1.p	412626	Zm00008a015711_P01	TraesCS7A02G324600,TraesCS7B02G225100,TraesCS7D02G320300
OG0016011	NA	Bradi3g55740.2.p, Bradi3g55751.1.p, Bradi4g38014.1.p	NA	NA	NA	NA	NA	NA	NA	NA	NA	NA	NA	NA	NA	NA	NA	TraesCS7A02G380000,TraesCS7B02G281900,TraesCS7D02G376500
OG0016133	NA	Bradi2g13540.1.p	NA	NA	NA	NA	NA	NA	NA	NA	LOC_Os01g33490.1	NA	NA	NA	Sobic.003G377500.2.p	NA	Zm00008a032771_P01	TraesCS7A02G400700,TraesCS7B02G300800,TraesCS7D02G394500
OG0017506	NA	Bradi3g19800.8.p	NA	NA	NA	NA	NA	NA	NA	NA	LOC_Os06g12490.1, LOC_Os08g18000.1	NA	NA	NA	NA	NA	NA	TraesCS7A02G408500,TraesCS7B02G308200,TraesCS7D02G401800
OG0008531	AT5G45360.1	Bradi1g34820.1.p	Bol005611, Bol032064	Glyma01g35750.1|PACid_26323197, Glyma11g09610.1|PACid_26295715	Gorai.008G219400.1	HanXRQChr17g0558081	MD08G1001600, MD15G1000900	Migut.A00528.1.p	Mapoly0003s0180.1.p, Mapoly0004s0051.1.p	Medtr5g025560.1	LOC_Os06g49530.1	Pp3c9_17990V3.1.p	Potri.004G236200.1.p	NA	Sobic.010G258800.1.p	82832	Zm00008a020549_P01	TraesCS7A02G408600,TraesCS7B02G308300,TraesCS7D02G401900
OG0018084	NA	NA	NA	NA	NA	NA	NA	NA	NA	NA	LOC_Os06g49340.1	NA	NA	NA	Sobic.010G256500.1.p	NA	Zm00008a024460_P01	TraesCS7A02G411200,TraesCS7B02G310500,TraesCS7D02G404200
OG0008579	AT5G06550.1	Bradi4g16020.1.p	Bol043936	Glyma03g36360.1|PACid_26335035, Glyma19g39010.1|PACid_26327717	Gorai.009G395600.1	HanXRQChr13g0398791, HanXRQChr13g0412101	MD12G1046300	Migut.L01840.1.p	Mapoly0061s0019.1.p	Medtr7g106990.1	LOC_Os11g36450.1	Pp3c20_15460V3.1.p, Pp3c23_15970V3.1.p	Potri.016G065400.1.p	NA	Sobic.005G160600.1.p	404638, 78122	Zm00008a018075_P01	TraesCS7A02G443400,TraesCS7B02G342200,TraesCS7D02G432600
OG0009380	AT1G30950.1	Bradi1g31880.1.p	NA	Glyma05g26460.1|PACid_26320507, Glyma08g09380.1|PACid_26308876	Gorai.002G139700.1	HanXRQChr09g0257841	MD05G1246800, MD10G1227400	Migut.M02009.1.p	NA	Medtr4g094748.1	LOC_Os06g35740.1, LOC_Os06g45460.1	NA	Potri.001G160900.1.p, Potri.003G074100.1.p	NA	Sobic.010G220400.1.p	407049	Zm00008a024606_P01, Zm00008a034896_P01	TraesCS7A02G481600,TraesCS7B02G384000,TraesCS7D02G468700
OG0017293	NA	Bradi1g31276.2.p	NA	NA	NA	NA	NA	NA	NA	NA	NA	NA	NA	NA	NA	NA	NA	TraesCS7D02G483700,TraesCS7D02G484000
OG0014559	NA	NA	NA	NA	NA	NA	NA	NA	NA	NA	LOC_Os04g21130.1	NA	NA	NA	NA	NA	NA	TraesCS7A02G530500,TraesCS7A02G530600,TraesCS7A02G531700,TraesCS7B02G448100,TraesCS7B02G449100,TraesCS7D02G518300,TraesCS7D02G518400,TraesCS7D02G519100
OG0014242	NA	Bradi3g14895.1.p, Bradi3g17484.2.p, Bradi4g13682.2.p	NA	NA	NA	NA	NA	NA	NA	NA	LOC_Os08g09710.1, LOC_Os08g09715.1, LOC_Os08g09720.1, LOC_Os08g09730.1	NA	NA	NA	NA	NA	NA	TraesCS7B02G205700,TraesCS7D02G302100
OG0013872	NA	NA	NA	NA	NA	NA	NA	NA	NA	NA	LOC_Os01g05880.1, LOC_Os01g05890.1	NA	NA	NA	Sobic.002G010400.1.p, Sobic.003G414000.1.p, Sobic.004G178600.1.p, Sobic.004G178901.1.p, Sobic.005G150200.1.p	NA	Zm00008a026687_P01	TraesCS7B02G392200,TraesCSU02G244400
OG0014152	NA	Bradi1g31411.2.p, Bradi1g31547.3.p	NA	NA	NA	NA	NA	NA	NA	NA	NA	NA	NA	NA	NA	NA	NA	TraesCS7B02G397200,TraesCS7B02G397300,TraesCS7D02G478600
OG0024521	NA	Bradi3g56132.1.p	NA	NA	NA	NA	NA	NA	NA	NA	NA	NA	NA	NA	Sobic.004G347700.1.p	NA	NA	TraesCS7D02G060800
OG0021280	NA	Bradi3g17532.1.p, Bradi3g17590.1.p	NA	NA	NA	NA	NA	NA	NA	NA	NA	NA	NA	NA	NA	NA	NA	TraesCS7D02G203500,TraesCS7D02G203600
OG0022484	NA	NA	NA	NA	NA	NA	NA	NA	NA	NA	LOC_Os10g04750.1, LOC_Os10g05000.1, LOC_Os10g05010.1	NA	NA	NA	NA	NA	NA	TraesCSU02G110000
OG0000916	AT1G80570.2	Bradi2g09487.5.p, Bradi3g54280.1.p, Bradi4g05909.1.p, Bradi4g06170.1.p, Bradi4g06190.2.p, Bradi4g06200.1.p, Bradi4g06241.1.p, Bradi4g06250.3.p, Bradi4g06257.3.p	NA	Glyma13g44620.1|PACid_26318412, Glyma15g00720.3|PACid_26330762	Gorai.004G256300.1	HanXRQChr05g0140811	MD17G1219000	Migut.I00727.1.p	Mapoly0145s0024.1.p	Medtr2g104760.1	LOC_Os02g55550.1, LOC_Os04g30200.1, LOC_Os04g30210.1, LOC_Os04g30230.1, LOC_Os04g30320.1, LOC_Os12g33210.1, LOC_Os12g33220.1, LOC_Os12g33230.1, LOC_Os12g34220.1	NA	Potri.017G053400.1.p	NA	Sobic.004G332600.1.p, Sobic.004G332800.1.p, Sobic.009G043100.1.p, Sobic.009G043400.1.p	96523	NA	TraesCS1A02G005300,TraesCS1B02G009300,TraesCS1B02G010300,TraesCS1B02G061600,TraesCS1D02G068100,TraesCS3D02G452200,TraesCS5B02G444900,TraesCS5D02G510400,TraesCS6A02G096800,TraesCS6A02G322100,TraesCS6A02G363600,TraesCS6A02G409900,TraesCS6B02G125100,TraesCS6B02G125200,TraesCS6B02G125400,TraesCS6D02G085500,TraesCS6D02G085800,TraesCS6D02G086000,TraesCS6D02G087800,TraesCS6D02G347200,TraesCS7A02G437300,…
OG0000240	NA	Bradi1g27930.2.p, Bradi1g31900.2.p, Bradi1g31910.1.p, Bradi1g31920.2.p, Bradi1g31931.1.p, Bradi1g31940.3.p, Bradi1g31950.5.p, Bradi1g31960.1.p, Bradi1g31980.1.p, Bradi1g47660.1.p, Bradi1g62450.1.p, Bradi1g62460.1.p, Bradi2g15400.4.p, Bradi2g16250.2.p, Bradi2g18580.1.p, Bradi2g56650.1.p, Bradi2g59890.5.p, Bradi2g59900.4.p, Bradi3g26770.1.p, Bradi3g41110.1.p, Bradi3g44271.1.p, Bradi3g44280.4.p	NA	NA	NA	NA	NA	NA	NA	Medtr5g044230.1	LOC_Os01g65510.1, LOC_Os05g04750.1, LOC_Os05g04770.1, LOC_Os05g07950.1, LOC_Os05g07960.1, LOC_Os05g08000.1, LOC_Os05g08010.1, LOC_Os05g08350.1, LOC_Os05g08440.1, LOC_Os05g08450.1, LOC_Os05g08460.1, LOC_Os07g35050.1, LOC_Os07g35060.2, LOC_Os07g35070.1, LOC_Os07g35110.1, LOC_Os07g35130.1, LOC_Os08g41750.1, LOC_Os08g41760.1	NA	Potri.013G109701.2.p, Potri.013G109900.1.p, Potri.013G110300.2.p	NA	Sobic.001G191100.1.p, Sobic.001G247200.2.p, Sobic.001G323900.2.p, Sobic.001G324000.2.p, Sobic.001G326500.2.p, Sobic.001G326600.1.p, Sobic.001G326700.1.p, Sobic.001G326800.1.p, Sobic.001G327000.1.p, Sobic.001G327100.2.p, Sobic.002G032400.1.p, Sobic.002G058600.1.p, Sobic.002G058900.1.p, Sobic.002G059000.1.p, Sobic.002G059100.2.p, Sobic.002G059500.1.p, Sobic.002G059600.1.p, Sobic.002G059866.1.p, Sob…	NA	Zm00008a003351_P01, Zm00008a006329_P01, Zm00008a010346_P01, Zm00008a013163_P01, Zm00008a026967_P01, Zm00008a026968_P01, Zm00008a026969_P01, Zm00008a026971_P01, Zm00008a026972_P01, Zm00008a026987_P01, Zm00008a026988_P01, Zm00008a032795_P01	TraesCS1A02G012400,TraesCS1A02G074200,TraesCS1A02G074300,TraesCS1A02G370900,TraesCS1A02G371100,TraesCS1B02G092800,TraesCS1B02G092900,TraesCS1B02G093000,TraesCS1B02G093100,TraesCS1B02G390100,TraesCS1B02G390500,TraesCS1D02G012200,TraesCS2A02G111800,TraesCS2A02G111900,TraesCS2A02G112000,TraesCS2B02G130600,TraesCS2D02G112400,TraesCS2D02G112500,TraesCS3A02G390000,TraesCS3A02G453300,TraesCS3B02G418800,…
OG0004808	NA	Bradi3g26925.1.p	NA	NA	NA	NA	NA	NA	NA	NA	NA	NA	NA	NA	NA	NA	NA	TraesCS4A02G464400,TraesCS4A02G465100,TraesCS4A02G465500,TraesCS4A02G466200,TraesCS4A02G466400,TraesCS4A02G467900,TraesCS4A02G468200,TraesCS4A02G469400,TraesCS4B02G367100,TraesCS4D02G360400,TraesCS5A02G534800,TraesCS6D02G119200,TraesCS7A02G023700,TraesCS7A02G025500,TraesCS7A02G025600,TraesCS7A02G025700,TraesCS7D02G002100,TraesCS7D02G021600,TraesCS7D02G021700,TraesCS7D02G021800,TraesCS7D02G023400,…
OG0000248	NA	Bradi2g06690.2.p, Bradi2g38850.13.p, Bradi2g43971.1.p, Bradi3g11500.2.p, Bradi4g14590.2.p, Bradi4g14714.1.p, Bradi4g14722.1.p, Bradi4g14730.3.p, Bradi4g14771.1.p, Bradi4g14780.1.p, Bradi4g14891.1.p, Bradi4g15380.3.p, Bradi4g16200.2.p, Bradi4g30485.1.p, Bradi4g42496.2.p, Bradi4g42508.1.p, Bradi5g02405.1.p, Bradi5g02423.1.p, Bradi5g03430.2.p, Bradi5g23964.1.p	NA	Glyma04g02200.1|PACid_26302690, Glyma06g02276.1|PACid_26301851	Gorai.007G014000.1, Gorai.008G278500.1, Gorai.009G190300.1, Gorai.010G001100.1, Gorai.011G286500.1, Gorai.011G286600.1	HanXRQChr02g0042691, HanXRQChr05g0145731, HanXRQChr14g0428481	MD06G1189300, MD08G1006100, MD13G1223500, MD14G1196300, MD15G1005500, MD16G1228400	Migut.C00911.1.p, Migut.G00592.1.p	NA	Medtr3g114970.2, Medtr3g114990.2	LOC_Os01g22430.1, LOC_Os01g22480.2, LOC_Os01g22540.1, LOC_Os03g51090.1, LOC_Os03g58764.1, LOC_Os06g35080.1, LOC_Os06g35090.1, LOC_Os06g44920.1, LOC_Os08g06710.1, LOC_Os08g06780.1, LOC_Os08g33010.1, LOC_Os11g36350.1, LOC_Os11g36610.1, LOC_Os11g36790.1, LOC_Os11g36830.1, LOC_Os11g37010.1, LOC_Os11g37060.1, LOC_Os11g37300.1, LOC_Os11g37390.1, LOC_Os11g38070.1, LOC_Os11g38100.1, LOC_Os11g38120.1, LOC…	NA	Potri.002G014500.1.p, Potri.002G015700.1.p, Potri.003G127700.1.p, Potri.004G134900.2.p, Potri.004G137700.2.p, Potri.006G015601.1.p	NA	Sobic.001G523400.2.p, Sobic.005G168900.1.p, Sobic.005G170200.2.p, Sobic.005G170300.2.p, Sobic.005G170400.2.p, Sobic.005G170500.1.p, Sobic.005G170600.1.p, Sobic.005G170700.1.p, Sobic.005G170800.1.p, Sobic.005G170900.2.p, Sobic.006G141100.1.p, Sobic.006G225100.1.p, Sobic.008G088300.1.p, Sobic.010G216500.1.p, Sobic.010G242600.1.p, Sobic.K024800.1.p	NA	Zm00008a004506_P01, Zm00008a004510_P01, Zm00008a004511_P01, Zm00008a006197_P01, Zm00008a006200_P01, Zm00008a006216_P01, Zm00008a006221_P01, Zm00008a006227_P01, Zm00008a006228_P01, Zm00008a039882_P01, Zm00008a040200_P01, Zm00008a040255_P01	TraesCS1A02G019100,TraesCS1A02G053400,TraesCS1A02G203500,TraesCS1B02G071000,TraesCS1B02G109900,TraesCS2A02G049800,TraesCS2A02G050000,TraesCS2A02G075100,TraesCS2A02G096900,TraesCS2B02G060700,TraesCS2B02G090200,TraesCS2B02G192500,TraesCS2B02G569900,TraesCS2D02G048900,TraesCS2D02G049000,TraesCS2D02G097000,TraesCS2D02G541100,TraesCS3A02G059100,TraesCS3A02G126600,TraesCS3A02G307300,TraesCS3B02G071500,…
OG0022222	NA	NA	NA	NA	NA	NA	NA	NA	NA	NA	NA	NA	NA	NA	Sobic.001G109500.2.p	NA	NA	TraesCS1A02G277800,TraesCS1B02G286700,TraesCS1D02G277000
OG0008109	NA	NA	NA	NA	NA	NA	NA	NA	NA	NA	LOC_Os06g49930.1, LOC_Os06g50250.1, LOC_Os06g50280.1, LOC_Os09g39630.1	NA	NA	NA	Sobic.007G027601.1.p, Sobic.007G031900.1.p	NA	NA	TraesCS1A02G431800,TraesCS1B02G132200,TraesCS1B02G467400,TraesCS1D02G113500,TraesCS1D02G313200,TraesCS1D02G441100,TraesCS7A02G529700,TraesCS7B02G446300,TraesCS7B02G446700,TraesCS7B02G446800,TraesCS7D02G517100,TraesCS7D02G517400,TraesCS7D02G517500,TraesCS7D02G517700,TraesCS7D02G518700,TraesCS7D02G537700
OG0018031	NA	NA	NA	NA	NA	NA	NA	NA	NA	NA	LOC_Os04g35930.1	NA	NA	NA	NA	NA	NA	TraesCS1B02G030200,TraesCS2D02G112100,TraesCS3A02G493200,TraesCS4A02G048500,TraesCS4B02G256300
OG0007565	NA	NA	NA	NA	NA	NA	NA	NA	NA	NA	NA	NA	NA	NA	Sobic.007G011500.1.p	NA	NA	TraesCS1B02G091100,TraesCS3B02G184000,TraesCS6A02G319400,TraesCS6A02G340700,TraesCS6A02G396700,TraesCS6A02G396900,TraesCS6A02G407900,TraesCS6A02G408000,TraesCS6B02G179300,TraesCS6B02G372200,TraesCS6B02G372500,TraesCS6B02G436600,TraesCS6B02G451800,TraesCS6B02G452900,TraesCS6B02G453400,TraesCS6B02G453700,TraesCS6D02G141200,TraesCS6D02G321400,TraesCS6D02G381800,TraesCS6D02G390300
OG0010985	NA	NA	NA	NA	NA	NA	NA	NA	NA	Medtr1g082260.1, Medtr2g094450.1, Medtr2g094750.1, Medtr2g102420.1, Medtr3g048290.1, Medtr4g080590.1, Medtr4g080773.1, Medtr4g080787.2, Medtr4g080807.1, Medtr4g080813.1, Medtr4g081030.1, Medtr4g130200.1, Medtr5g039950.1, Medtr5g039970.1, Medtr7g023310.1, Medtr7g023330.1, Medtr7g039630.1	NA	NA	NA	NA	NA	NA	NA	TraesCS1D02G306400
OG0022161	NA	NA	NA	NA	NA	NA	NA	NA	NA	NA	NA	NA	NA	NA	Sobic.002G330900.1.p, Sobic.002G331000.1.p, Sobic.002G331050.1.p	NA	NA	TraesCS1D02G334300
OG0016268	NA	Bradi3g22726.1.p	NA	NA	NA	NA	NA	NA	NA	NA	LOC_Os08g09780.1	NA	NA	NA	Sobic.009G066300.2.p	NA	NA	TraesCS7A02G090800,TraesCS7D02G086100
OG0021231	NA	Bradi3g36546.1.p	NA	NA	NA	NA	NA	NA	NA	NA	NA	NA	NA	NA	NA	NA	NA	TraesCS2A02G487600,TraesCS2B02G514900
OG0024281	NA	Bradi1g24020.3.p	NA	NA	NA	NA	NA	NA	NA	NA	NA	NA	NA	NA	Sobic.002G347100.2.p	NA	NA	TraesCS2A02G533600
OG0026077	NA	NA	NA	NA	NA	NA	NA	NA	NA	NA	LOC_Os04g16160.1	NA	NA	NA	NA	NA	NA	TraesCS2B02G089900,TraesCS2D02G073300
OG0012767	NA	Bradi5g13942.2.p	NA	NA	NA	NA	NA	NA	NA	NA	LOC_Os01g40160.1, LOC_Os02g54550.1, LOC_Os04g40760.1, LOC_Os04g40770.1, LOC_Os04g40780.1, LOC_Os04g40960.1, LOC_Os05g39660.1, LOC_Os07g39830.1	NA	NA	NA	NA	NA	NA	TraesCS2B02G361600,TraesCS3D02G323600
OG0010164	NA	Bradi3g17232.1.p, Bradi3g17314.1.p, Bradi4g04755.1.p	NA	NA	NA	NA	NA	NA	NA	NA	LOC_Os08g09220.1, LOC_Os08g09480.1, LOC_Os08g09580.1, LOC_Os08g09590.1	NA	NA	NA	NA	NA	NA	TraesCS2B02G385500,TraesCS5A02G471800,TraesCS5B02G466500,TraesCS5B02G484100,TraesCS5B02G484200,TraesCS5B02G484300,TraesCS5B02G484500,TraesCS5B02G484600,TraesCS5D02G468200,TraesCS5D02G484100,TraesCS5D02G484300,TraesCS7A02G484100,TraesCS7D02G320200
OG0022192	NA	NA	NA	NA	NA	NA	NA	NA	NA	NA	LOC_Os02g16760.1, LOC_Os02g16770.1	NA	NA	NA	NA	NA	NA	TraesCS2B02G506900
OG0008110	NA	NA	NA	NA	NA	NA	NA	NA	NA	NA	LOC_Os08g16860.1, LOC_Os09g37570.1, LOC_Os09g37590.1	NA	NA	NA	NA	NA	NA	TraesCS2B02G598900,TraesCS2B02G599100,TraesCS2B02G599200,TraesCS2D02G593600,TraesCS2D02G593800,TraesCS3B02G598300,TraesCS4A02G329700,TraesCS4A02G329900,TraesCS4B02G025000,TraesCS4B02G025100,TraesCS5A02G005000,TraesCS5A02G005700,TraesCS5D02G006900,TraesCS5D02G011700,TraesCS5D02G543200,TraesCS7B02G284600,TraesCS7D02G378600,TraesCSU02G037100,TraesCSU02G037300,TraesCSU02G037400
OG0014163	NA	Bradi1g05296.1.p	NA	NA	NA	NA	NA	NA	NA	NA	NA	NA	NA	NA	NA	NA	NA	TraesCS3A02G019800,TraesCS3A02G041500,TraesCS3B02G026100,TraesCS3B02G042100,TraesCS3D02G038700,TraesCS3D02G038800,TraesCS7A02G441600
OG0005061	NA	NA	NA	NA	NA	NA	NA	NA	NA	NA	NA	NA	NA	NA	NA	NA	NA	TraesCS3A02G075300,TraesCS3B02G089200,TraesCS3D02G075300,TraesCS4A02G309100,TraesCS4D02G005200,TraesCS5A02G053300,TraesCS5B02G063100,TraesCS5D02G064500,TraesCS6A02G006600,TraesCS6A02G006800,TraesCS6A02G007500,TraesCS6A02G007700,TraesCS6A02G008100,TraesCS6A02G008200,TraesCS6B02G012600,TraesCS6B02G013700,TraesCS6B02G014100,TraesCS6B02G377900,TraesCS6D02G010000,TraesCS6D02G010600,TraesCS6D02G011000,…
OG0019113	NA	Bradi2g42010.1.p	NA	NA	NA	NA	NA	NA	NA	NA	LOC_Os01g40240.1	NA	NA	NA	NA	NA	NA	TraesCS3B02G239600
OG0019068	NA	Bradi2g42588.1.p	NA	NA	NA	NA	NA	NA	NA	NA	LOC_Os01g41250.1	NA	NA	NA	NA	NA	NA	TraesCS3A02G213700,TraesCS3B02G244400,TraesCS3D02G216300
OG0016226	NA	Bradi2g50000.1.p	NA	NA	NA	NA	NA	NA	NA	NA	LOC_Os01g11770.1, LOC_Os01g54850.1, LOC_Os08g25270.1	NA	NA	NA	Sobic.003G297300.1.p	NA	NA	TraesCS3A02G291000,TraesCS3D02G290800
OG0015475	NA	NA	NA	NA	NA	NA	NA	Migut.B00801.1.p	NA	NA	LOC_Os01g57920.1	NA	NA	NA	Sobic.003G321800.1.p	NA	NA	TraesCS3A02G326200,TraesCS3B02G355500,TraesCS3D02G319600
OG0017793	NA	NA	NA	Glyma09g19520.2|PACid_26343388	NA	NA	NA	NA	NA	NA	LOC_Os03g63850.1	NA	NA	NA	Sobic.001G006500.1.p	NA	NA	TraesCS3A02G379100,TraesCS3B02G412000,TraesCS3D02G372600
OG0009160	NA	Bradi4g10332.3.p	NA	NA	NA	NA	NA	NA	NA	NA	NA	NA	NA	NA	Sobic.004G131700.1.p	NA	NA	TraesCS3A02G461700,TraesCS3A02G461800,TraesCS3A02G463100,TraesCS3B02G504300,TraesCS3B02G504400,TraesCS3B02G504600,TraesCS3B02G505900,TraesCS3B02G506100,TraesCS3B02G506300,TraesCS3D02G455100,TraesCS3D02G455200,TraesCS3D02G455400,TraesCS3D02G456200,TraesCS3D02G456400,TraesCS3D02G456600,TraesCS3D02G456800,TraesCS3D02G457000,TraesCS3D02G457100
OG0012078	NA	Bradi1g56627.1.p	NA	NA	NA	NA	NA	NA	NA	NA	NA	NA	NA	NA	Sobic.006G089800.2.p	NA	NA	TraesCS3A02G500900,TraesCS3B02G563900,TraesCS3B02G565100,TraesCS3B02G565300
OG0006633	NA	Bradi3g03579.1.p, Bradi3g03607.2.p, Bradi3g03880.1.p, Bradi3g03886.3.p, Bradi3g03915.1.p	NA	NA	NA	NA	NA	NA	NA	NA	LOC_Os07g36880.1	NA	NA	NA	Sobic.002G335500.1.p	NA	NA	TraesCS3A02G511000,TraesCS3A02G512000,TraesCS3A02G512200,TraesCS3B02G580200,TraesCS3D02G519400,TraesCS3D02G519500,TraesCS4A02G461300,TraesCS6B02G398800,TraesCS6D02G347400,TraesCS6D02G347700,TraesCS7A02G028000,TraesCS7D02G025100,TraesCS7D02G025200,TraesCS7D02G051400
OG0003707	NA	NA	NA	NA	NA	NA	NA	NA	NA	NA	LOC_Os02g33310.1, LOC_Os02g33400.1, LOC_Os02g33410.1	NA	NA	NA	NA	NA	NA	TraesCS3A02G514300,TraesCS3A02G514600,TraesCS3A02G514700,TraesCS3A02G514800,TraesCS3A02G514900,TraesCS3A02G515000,TraesCS3A02G515200,TraesCS3A02G515500,TraesCS3A02G515800,TraesCS3A02G515900,TraesCS3A02G516100,TraesCS3B02G583000,TraesCS3B02G583100,TraesCS3B02G583200,TraesCS3B02G583300,TraesCS3B02G583400,TraesCS3B02G583500,TraesCS3B02G583700,TraesCS3B02G583800,TraesCS3B02G584000,TraesCS3B02G584100,…
OG0019057	NA	Bradi2g62098.1.p	NA	NA	NA	NA	NA	NA	NA	NA	NA	NA	NA	NA	NA	NA	NA	TraesCS3A02G536700,TraesCS3A02G538900,TraesCS3B02G592600,TraesCS3B02G593600
OG0011235	NA	Bradi2g09407.2.p, Bradi2g09920.2.p, Bradi2g09930.1.p	NA	NA	NA	NA	NA	NA	NA	NA	NA	NA	NA	NA	Sobic.003G118500.1.p, Sobic.003G118600.1.p, Sobic.003G128500.1.p, Sobic.005G068101.1.p, Sobic.009G088525.1.p	NA	Zm00008a011457_P01, Zm00008a021194_P01, Zm00008a022737_P01, Zm00008a034783_P01, Zm00008a036917_P01	TraesCS3B02G207000,TraesCS6A02G162800,TraesCS6D02G149400
OG0014943	NA	Bradi1g22781.1.p	NA	NA	NA	NA	NA	NA	NA	NA	NA	NA	NA	NA	NA	NA	Zm00008a006002_P01, Zm00008a006003_P01	TraesCS3B02G401700,TraesCS4B02G258700,TraesCS4B02G258800
OG0014827	NA	Bradi1g77980.1.p	NA	NA	NA	NA	NA	NA	NA	NA	NA	NA	NA	NA	NA	NA	NA	TraesCS4B02G383600,TraesCS4B02G384500,TraesCS6B02G031100,TraesCS6B02G032100,TraesCS7D02G141800,TraesCSU02G053000
OG0018090	NA	NA	NA	NA	NA	NA	NA	NA	NA	NA	LOC_Os07g09110.1	NA	NA	NA	Sobic.001G177600.2.p, Sobic.003G285000.1.p, Sobic.003G285300.1.p	NA	NA	TraesCS3B02G569600,TraesCS4A02G372700
OG0014172	NA	Bradi1g29279.1.p, Bradi1g29331.1.p	NA	NA	NA	NA	NA	NA	NA	NA	NA	NA	NA	NA	NA	NA	NA	TraesCS4A02G249900,TraesCS4B02G064800,TraesCS4D02G063600,TraesCS6A02G011000,TraesCS6B02G468100,TraesCS7D02G545300
OG0015860	NA	Bradi1g10017.1.p	NA	NA	NA	NA	NA	NA	NA	NA	LOC_Os03g51760.1	NA	NA	NA	Sobic.001G105800.1.p, Sobic.003G170366.1.p	NA	Zm00008a005065_P01	TraesCS4A02G256400,TraesCS4B02G058300
OG0013875	NA	NA	NA	NA	NA	NA	MD15G1165900	Migut.C01234.1.p	NA	Medtr4g024720.1, Medtr4g024770.1, Medtr4g051460.1, Medtr4g092320.1, Medtr8g014180.1	LOC_Os02g19540.1, LOC_Os12g34960.1	NA	NA	NA	NA	NA	NA	TraesCS4B02G103300
OG0018963	NA	Bradi4g28650.1.p	NA	NA	NA	NA	NA	NA	Mapoly0096s0012.1.p	NA	NA	NA	NA	NA	Sobic.002G180200.1.p	NA	Zm00008a027822_P01	TraesCS5A02G193600
OG0026797	NA	NA	NA	NA	NA	NA	NA	NA	NA	NA	LOC_Os02g56770.1	NA	NA	NA	NA	NA	NA	TraesCS5A02G357900,TraesCS6A02G383100
OG0019733	NA	NA	NA	NA	NA	NA	NA	NA	NA	NA	LOC_Os09g37110.1	NA	NA	NA	Sobic.001G480000.1.p	NA	NA	TraesCS5B02G304500,TraesCS5B02G304600,TraesCS5D02G341900
OG0018128	NA	NA	NA	NA	NA	NA	NA	NA	NA	NA	LOC_Os02g03810.1, LOC_Os02g03910.1, LOC_Os02g03980.1, LOC_Os02g04000.1, LOC_Os05g51100.1	NA	NA	NA	NA	NA	NA	TraesCS5D02G485600
OG0016732	NA	NA	NA	NA	NA	NA	NA	NA	NA	NA	NA	NA	NA	NA	Sobic.002G406801.1.p, Sobic.002G406900.1.p	NA	NA	TraesCS6A02G008900,TraesCS6D02G013900
OG0012365	NA	Bradi1g58410.1.p, Bradi2g43846.1.p, Bradi3g06101.1.p, Bradi3g20780.2.p, Bradi3g56087.3.p, Bradi4g02960.3.p	NA	NA	NA	NA	NA	NA	NA	NA	LOC_Os02g48300.1, LOC_Os02g55050.1	NA	NA	NA	NA	NA	NA	TraesCS6A02G135400,TraesCS6B02G163400,TraesCS6D02G124500,TraesCS7B02G329700,TraesCS7D02G421700
OG0016370	NA	Bradi3g07330.3.p	NA	NA	NA	NA	NA	NA	NA	NA	LOC_Os02g10600.1	NA	NA	NA	Sobic.004G082500.1.p	NA	Zm00008a018597_P01	TraesCS6A02G162200,TraesCS6B02G189200,TraesCS6D02G150100
OG0018063	NA	NA	NA	NA	NA	NA	NA	NA	NA	NA	LOC_Os08g18870.1	NA	NA	NA	Sobic.004G226300.2.p	NA	NA	TraesCS6D02G321500
OG0026292	NA	NA	NA	NA	NA	NA	NA	NA	NA	NA	LOC_Os06g29740.1	NA	NA	NA	NA	NA	NA	TraesCS6B02G016200,TraesCS6D02G032500
OG0019829	NA	NA	NA	NA	NA	NA	NA	NA	NA	NA	NA	NA	NA	NA	Sobic.002G022000.1.p, Sobic.002G022100.1.p, Sobic.006G079800.2.p, Sobic.006G081900.1.p	NA	NA	TraesCS6B02G077600
OG0022267	NA	NA	NA	NA	NA	NA	NA	NA	NA	NA	LOC_Os12g17660.1, LOC_Os12g17710.1	NA	NA	NA	Sobic.008G050300.1.p	NA	NA	TraesCS6B02G136000
OG0018109	NA	NA	NA	NA	NA	NA	NA	NA	NA	NA	NA	NA	NA	NA	Sobic.005G216866.1.p	NA	NA	TraesCS1B02G469100,TraesCS3A02G495900,TraesCS3D02G503300,TraesCS3D02G545500
OG0016697	NA	NA	NA	NA	NA	NA	NA	NA	NA	NA	LOC_Os06g29700.1, LOC_Os06g29710.1	NA	NA	NA	Sobic.004G145300.1.p	NA	NA	TraesCS3A02G072000,TraesCS3B02G086300,TraesCS3D02G071900,TraesCS4D02G059800
OG0015478	NA	NA	NA	NA	NA	NA	NA	NA	NA	NA	NA	NA	NA	NA	Sobic.006G215500.1.p	NA	NA	TraesCS3D02G249700,TraesCS4D02G022900,TraesCS4D02G023300
OG0014542	NA	NA	NA	NA	NA	NA	NA	NA	NA	NA	NA	NA	NA	NA	Sobic.004G040400.1.p, Sobic.007G005800.1.p, Sobic.007G005900.1.p, Sobic.007G007400.1.p, Sobic.007G007600.1.p, Sobic.007G007700.1.p, Sobic.008G116900.1.p	NA	Zm00008a023416_P01	TraesCS5D02G048700
OG0022269	NA	NA	NA	NA	NA	NA	NA	NA	NA	NA	LOC_Os03g49690.1	NA	NA	NA	Sobic.001G122600.1.p	NA	NA	TraesCS6A02G119500,TraesCS6B02G147800
OG0019792	NA	NA	NA	NA	NA	NA	NA	NA	NA	NA	NA	NA	NA	NA	NA	NA	NA	TraesCS1A02G019400,TraesCS6A02G037100,TraesCS6B02G051300,TraesCS6D02G012800,TraesCS6D02G042600
OG0018075	NA	NA	NA	NA	NA	NA	NA	NA	NA	NA	NA	NA	NA	NA	NA	NA	NA	TraesCS1A02G330800,TraesCS1B02G344600
OG0019788	NA	NA	NA	NA	NA	NA	NA	NA	NA	NA	NA	NA	NA	NA	NA	NA	NA	TraesCS1A02G036800,TraesCS1D02G038500,TraesCS1D02G038700
OG0004587	NA	NA	NA	NA	NA	NA	NA	NA	NA	NA	NA	NA	NA	NA	NA	NA	NA	TraesCS1A02G051600,TraesCS2A02G585500,TraesCS2B02G597800,TraesCS2B02G598300,TraesCS2D02G601100,TraesCS4A02G330600,TraesCS4A02G331000,TraesCS4A02G332400,TraesCS4A02G332600,TraesCS4A02G359300,TraesCS5B02G545400,TraesCS5B02G545700,TraesCS5B02G546600,TraesCS5B02G553900,TraesCS5D02G521400,TraesCS5D02G540200,TraesCS5D02G541500,TraesCS5D02G541900,TraesCS5D02G542200,TraesCS7A02G217900,TraesCS7A02G221800,…
OG0012496	NA	NA	NA	NA	NA	NA	NA	NA	NA	NA	NA	NA	NA	NA	NA	NA	NA	TraesCS1A02G069800,TraesCS6A02G400400,TraesCS6A02G406900,TraesCS6A02G407000,TraesCS6B02G440700,TraesCS6B02G451600,TraesCS6D02G384600,TraesCS6D02G391000
OG0026043	NA	NA	NA	NA	NA	NA	NA	NA	NA	NA	NA	NA	NA	NA	NA	NA	NA	TraesCS1A02G075300,TraesCS1A02G075400,TraesCS1B02G094000
OG0026241	NA	NA	NA	NA	NA	NA	NA	NA	NA	NA	NA	NA	NA	NA	NA	NA	NA	TraesCS1A02G100200,TraesCS1B02G111300,TraesCS1D02G092600
OG0012507	NA	NA	NA	NA	NA	NA	NA	NA	NA	NA	NA	NA	NA	NA	NA	NA	NA	TraesCS5B02G011600,TraesCS5D02G019200
OG0022215	NA	NA	NA	NA	NA	NA	NA	NA	NA	NA	NA	NA	NA	NA	NA	NA	NA	TraesCS2B02G570700,TraesCS2D02G592200,TraesCS2D02G592300
OG0002380	NA	NA	NA	NA	NA	NA	NA	NA	NA	NA	NA	NA	NA	NA	NA	NA	NA	TraesCS1A02G164100,TraesCS1B02G104800,TraesCS4A02G332200,TraesCS4A02G332300,TraesCS4A02G332700,TraesCS4A02G332900,TraesCS4A02G333000,TraesCS4A02G333100,TraesCS4A02G347900,TraesCS4A02G435700,TraesCS4A02G435800,TraesCS5B02G512700,TraesCS5B02G525400,TraesCS5B02G525700,TraesCS5B02G525800,TraesCS5B02G546100,TraesCS5B02G546400,TraesCS5B02G547300,TraesCS5B02G553200,TraesCS5B02G553400,TraesCS5B02G553700,…
OG0019804	NA	NA	NA	NA	NA	NA	NA	NA	NA	NA	NA	NA	NA	NA	NA	NA	NA	TraesCS1A02G204400,TraesCS1B02G218100,TraesCS1D02G207700
OG0022289	NA	NA	NA	NA	NA	NA	NA	NA	NA	NA	NA	NA	NA	NA	NA	NA	NA	TraesCS1B02G218200,TraesCS1D02G207800,TraesCS1D02G207900
OG0026253	NA	NA	NA	NA	NA	NA	NA	NA	NA	NA	NA	NA	NA	NA	NA	NA	NA	TraesCS1A02G221300,TraesCS1B02G234600,TraesCS1D02G222900
OG0033357	NA	NA	NA	NA	NA	NA	NA	NA	NA	NA	NA	NA	NA	NA	NA	NA	NA	TraesCS1A02G227400
OG0010982	NA	NA	NA	NA	NA	NA	NA	NA	NA	NA	NA	NA	NA	NA	NA	NA	NA	TraesCS1A02G232300,TraesCS1A02G232400,TraesCS1B02G245600,TraesCS1D02G233600,TraesCS1D02G233700,TraesCS2A02G475300,TraesCS2A02G475500,TraesCS2A02G475700,TraesCS2B02G498600,TraesCS2B02G498900,TraesCS2B02G499400,TraesCS2D02G474500,TraesCS2D02G474800,TraesCS2D02G475400,TraesCS2D02G475500,TraesCS2D02G475700
OG0011910	NA	NA	NA	NA	NA	NA	NA	NA	NA	NA	NA	NA	NA	NA	NA	NA	NA	TraesCS1A02G261100,TraesCS1B02G256800,TraesCS1B02G271900,TraesCS1D02G261100,TraesCS6A02G010000,TraesCS6B02G102500,TraesCS6B02G102600,TraesCS6B02G102700,TraesCS6B02G102800,TraesCSU02G027200,TraesCSU02G027300,TraesCSU02G027400
OG0015468	NA	NA	NA	NA	NA	NA	NA	NA	NA	NA	NA	NA	NA	NA	NA	NA	NA	TraesCS1A02G283700,TraesCS1B02G292900,TraesCS1D02G282800,TraesCS3A02G063500,TraesCS3A02G064000,TraesCS3B02G076600,TraesCS3D02G063900
OG0019776	NA	NA	NA	NA	NA	NA	NA	NA	NA	NA	NA	NA	NA	NA	NA	NA	NA	TraesCS1A02G336200
OG0026258	NA	NA	NA	NA	NA	NA	NA	NA	NA	NA	NA	NA	NA	NA	NA	NA	NA	TraesCS1B02G372000
OG0012890	NA	NA	NA	NA	NA	NA	NA	NA	NA	NA	NA	NA	NA	NA	NA	NA	NA	TraesCS1A02G379500,TraesCS1A02G382000,TraesCS1B02G401200,TraesCS1B02G406900,TraesCS1D02G386600,TraesCS1D02G386700,TraesCS1D02G389700,TraesCS3B02G524200,TraesCS3D02G474400
OG0009744	NA	NA	NA	NA	NA	NA	NA	NA	NA	NA	NA	NA	NA	NA	NA	NA	NA	TraesCS1A02G380500,TraesCS2A02G552600,TraesCS2A02G552900,TraesCS2A02G553200,TraesCS2B02G115800,TraesCS2B02G116000,TraesCS2B02G583400,TraesCS2B02G584300,TraesCS2B02G584800,TraesCS2B02G584900,TraesCS5D02G022600
OG0009187	NA	NA	NA	NA	NA	NA	NA	NA	NA	NA	NA	NA	NA	NA	NA	NA	NA	TraesCS1A02G381900,TraesCS1D02G447800,TraesCS2B02G052700,TraesCS2D02G038400,TraesCS4A02G009100,TraesCS4A02G484100,TraesCS4B02G388000,TraesCS4B02G389200,TraesCS4B02G389600,TraesCS5A02G553500,TraesCS6A02G421400,TraesCS6B02G445700,TraesCS6D02G403600,TraesCS7D02G078200,TraesCS7D02G078300,TraesCSU02G123900,TraesCSU02G124000
OG0014546	NA	NA	NA	NA	NA	NA	NA	NA	NA	NA	NA	NA	NA	NA	NA	NA	NA	TraesCS1A02G382100,TraesCS1B02G407200,TraesCS1B02G407400,TraesCS1D02G389800,TraesCS1D02G390100,TraesCS3A02G071700,TraesCS3D02G071300,TraesCS3D02G071500
OG0018097	NA	NA	NA	NA	NA	NA	NA	NA	NA	NA	NA	NA	NA	NA	NA	NA	NA	TraesCS1A02G388900,TraesCS2A02G104300,TraesCS2B02G121400,TraesCS2D02G104100,TraesCS6B02G054500,TraesCS6D02G045400
OG0011912	NA	NA	NA	NA	NA	NA	NA	NA	NA	NA	NA	NA	NA	NA	NA	NA	NA	TraesCS1A02G393700,TraesCS1B02G423000,TraesCS1D02G065900,TraesCS1D02G402800,TraesCS4B02G391600,TraesCS4B02G392900,TraesCS6A02G010800,TraesCS6A02G100400,TraesCS6B02G095500,TraesCS6B02G128400,TraesCSU02G034900
OG0033497	NA	NA	NA	NA	NA	NA	NA	NA	NA	NA	NA	NA	NA	NA	NA	NA	NA	TraesCS1A02G424700,TraesCS1D02G433000
OG0015490	NA	NA	NA	NA	NA	NA	NA	NA	NA	NA	NA	NA	NA	NA	NA	NA	NA	TraesCS1A02G428300,TraesCS1A02G428600,TraesCS1B02G462700,TraesCS1B02G463300,TraesCS1D02G437800,TraesCS1D02G437900
OG0018095	NA	NA	NA	NA	NA	NA	NA	NA	NA	NA	NA	NA	NA	NA	NA	NA	NA	TraesCS1B02G455800,TraesCS1B02G463700,TraesCS1D02G429300,TraesCS1D02G438200
OG0022208	NA	NA	NA	NA	NA	NA	NA	NA	NA	NA	NA	NA	NA	NA	NA	NA	NA	TraesCS1A02G442900,TraesCS1B02G476900,TraesCS1B02G477000,TraesCS5B02G035400
OG0026028	NA	NA	NA	NA	NA	NA	NA	NA	NA	NA	NA	NA	NA	NA	NA	NA	NA	TraesCS1B02G055300,TraesCS1D02G032100
OG0011304	NA	NA	NA	NA	NA	NA	NA	NA	NA	NA	NA	NA	NA	NA	NA	NA	NA	TraesCS1B02G073800,TraesCS1D02G057400,TraesCS6A02G072900,TraesCS6B02G097700,TraesCS6B02G097800,TraesCS6B02G097900,TraesCS6B02G098000,TraesCS6B02G098100,TraesCS6D02G071000,TraesCS6D02G071300
OG0014529	NA	NA	NA	NA	NA	NA	NA	NA	NA	NA	NA	NA	NA	NA	NA	NA	NA	TraesCS1B02G103100,TraesCS1B02G103300,TraesCS1B02G103500,TraesCS1B02G103600,TraesCS1B02G103800,TraesCS1D02G087000,TraesCS5A02G234900,TraesCS5B02G453700,TraesCS5D02G241900
OG0012198	NA	NA	NA	NA	NA	NA	NA	NA	NA	NA	NA	NA	NA	NA	NA	NA	NA	TraesCS1B02G110000,TraesCS2B02G394100,TraesCS2D02G373500,TraesCS4A02G197100,TraesCS4A02G197200,TraesCS4A02G197400,TraesCS4B02G118000,TraesCS4B02G118200,TraesCS4D02G115700,TraesCS4D02G115800,TraesCS7A02G122800,TraesCS7B02G021900
OG0033236	NA	NA	NA	NA	NA	NA	NA	NA	NA	NA	NA	NA	NA	NA	NA	NA	NA	TraesCS1B02G133800,TraesCS1D02G115200
OG0015493	NA	NA	NA	NA	NA	NA	NA	NA	NA	NA	NA	NA	NA	NA	NA	NA	NA	TraesCS1B02G258500,TraesCS7A02G512500,TraesCS7A02G514000,TraesCS7B02G424300,TraesCS7B02G427600,TraesCS7D02G503200,TraesCSU02G094400
OG0033248	NA	NA	NA	NA	NA	NA	NA	NA	NA	NA	NA	NA	NA	NA	NA	NA	NA	TraesCS1B02G313600
OG0015441	NA	NA	NA	NA	NA	NA	NA	NA	NA	NA	NA	NA	NA	NA	NA	NA	NA	TraesCS1B02G400400,TraesCS5A02G022800,TraesCS5A02G023100,TraesCS5B02G019700,TraesCS5D02G028300,TraesCS5D02G028600,TraesCS7B02G341000
OG0026356	NA	NA	NA	NA	NA	NA	NA	NA	NA	NA	NA	NA	NA	NA	NA	NA	NA	TraesCS1B02G429000,TraesCS1B02G429100,TraesCS1D02G408200
OG0019774	NA	NA	NA	NA	NA	NA	NA	NA	NA	NA	NA	NA	NA	NA	NA	NA	NA	TraesCS1B02G439500,TraesCS1D02G416500,TraesCS1D02G416600,TraesCSU02G218100
OG0003441	NA	NA	NA	NA	NA	NA	NA	NA	NA	NA	NA	NA	NA	NA	NA	NA	NA	TraesCS2B02G469900,TraesCS2D02G327500,TraesCS2D02G448100,TraesCS3A02G410300,TraesCS3B02G443700,TraesCS4B02G364600,TraesCS6A02G066700,TraesCS7A02G497700,TraesCS7A02G518600,TraesCS7A02G518700,TraesCS7A02G519300,TraesCS7A02G519900,TraesCS7B02G379200,TraesCS7B02G433600,TraesCS7B02G434600,TraesCS7B02G434800,TraesCS7B02G434900,TraesCS7B02G435000,TraesCS7B02G435100,TraesCS7B02G435200,TraesCS7D02G464500,…
OG0009749	NA	NA	NA	NA	NA	NA	NA	NA	NA	NA	NA	NA	NA	NA	NA	NA	NA	TraesCS1D02G232500,TraesCS5A02G451000,TraesCS5A02G451100,TraesCS5A02G451300,TraesCS5B02G459400,TraesCS5B02G459500,TraesCS5B02G459600,TraesCS5B02G459700,TraesCS5B02G459800,TraesCS5B02G459900,TraesCS5B02G460000,TraesCS5B02G460100,TraesCS5D02G461000,TraesCS5D02G461200,TraesCS5D02G461300,TraesCS5D02G461400,TraesCS5D02G461500,TraesCS6A02G341000,TraesCS6B02G372400
OG0033416	NA	NA	NA	NA	NA	NA	NA	NA	NA	NA	NA	NA	NA	NA	NA	NA	NA	TraesCS2A02G002100
OG0018044	NA	NA	NA	NA	NA	NA	NA	NA	NA	NA	NA	NA	NA	NA	NA	NA	NA	TraesCS2D02G019000,TraesCS5B02G479500
OG0016702	NA	NA	NA	NA	NA	NA	NA	NA	NA	NA	NA	NA	NA	NA	NA	NA	NA	TraesCS2A02G032400,TraesCS5A02G065700,TraesCS6B02G130000,TraesCS6D02G090300
OG0033421	NA	NA	NA	NA	NA	NA	NA	NA	NA	NA	NA	NA	NA	NA	NA	NA	NA	TraesCS2A02G058400,TraesCS2D02G057400
OG0033396	NA	NA	NA	NA	NA	NA	NA	NA	NA	NA	NA	NA	NA	NA	NA	NA	NA	TraesCS2A02G066000,TraesCS2D02G064400
OG0018052	NA	NA	NA	NA	NA	NA	NA	NA	NA	NA	NA	NA	NA	NA	NA	NA	NA	TraesCS2A02G073600,TraesCS2A02G073700,TraesCS2A02G096100,TraesCS2B02G088600
OG0019815	NA	NA	NA	NA	NA	NA	NA	NA	NA	NA	NA	NA	NA	NA	NA	NA	NA	TraesCS2A02G083800,TraesCS2B02G098000,TraesCS2B02G098300,TraesCS2D02G081800
OG0003300	NA	NA	NA	NA	NA	NA	NA	NA	NA	NA	NA	NA	NA	NA	NA	NA	NA	TraesCS2A02G093500,TraesCS2B02G107900,TraesCS2B02G108100,TraesCS3B02G005700,TraesCS3B02G026600,TraesCS3D02G027000,TraesCS3D02G027100,TraesCS3D02G027200,TraesCS4A02G378500,TraesCS4A02G378700,TraesCS4A02G379000,TraesCS5A02G297600,TraesCS5A02G297800,TraesCS5B02G296800,TraesCS5D02G304600,TraesCS7A02G081700,TraesCS7A02G440700,TraesCS7A02G440800,TraesCS7A02G441000,TraesCS7B02G339400,TraesCS7B02G339500,…
OG0018083	NA	NA	NA	NA	NA	NA	NA	NA	NA	NA	NA	NA	NA	NA	NA	NA	NA	TraesCS2A02G124500,TraesCS2B02G146300,TraesCS2B02G146400,TraesCS2B02G147000,TraesCS2D02G127300,TraesCS2D02G127400
OG0013867	NA	NA	NA	NA	NA	NA	NA	NA	NA	NA	NA	NA	NA	NA	NA	NA	NA	TraesCS4A02G423300,TraesCS4A02G423400,TraesCS7A02G066700,TraesCS7D02G061000,TraesCS7D02G061100,TraesCS7D02G061200
OG0026179	NA	NA	NA	NA	NA	NA	NA	NA	NA	NA	NA	NA	NA	NA	NA	NA	NA	TraesCS2A02G142200
OG0019798	NA	NA	NA	NA	NA	NA	NA	NA	NA	NA	NA	NA	NA	NA	NA	NA	NA	TraesCS2A02G154200,TraesCS7B02G012300
OG0022275	NA	NA	NA	NA	NA	NA	NA	NA	NA	NA	NA	NA	NA	NA	NA	NA	NA	TraesCS2A02G265300,TraesCS2D02G258200,TraesCS3B02G481700
OG0022195	NA	NA	NA	NA	NA	NA	NA	NA	NA	NA	NA	NA	NA	NA	NA	NA	NA	TraesCS2B02G297400,TraesCS2D02G278400,TraesCS6B02G308700
OG0026191	NA	NA	NA	NA	NA	NA	NA	NA	NA	NA	NA	NA	NA	NA	NA	NA	NA	TraesCS2A02G327500,TraesCS2B02G354500,TraesCS2D02G335400
OG0026185	NA	NA	NA	NA	NA	NA	NA	NA	NA	NA	NA	NA	NA	NA	NA	NA	NA	TraesCS2A02G342200,TraesCS2D02G320100,TraesCS2D02G320400
OG0016714	NA	NA	NA	NA	NA	NA	NA	NA	NA	NA	NA	NA	NA	NA	NA	NA	NA	TraesCS2A02G344700,TraesCS6B02G453100,TraesCS6D02G391800
OG0013334	NA	NA	NA	NA	NA	NA	NA	NA	NA	NA	NA	NA	NA	NA	NA	NA	NA	TraesCS2B02G443700,TraesCS2D02G421900,TraesCS4A02G322000,TraesCS5B02G360800,TraesCS5B02G554100,TraesCS5D02G367200,TraesCS5D02G552600,TraesCS5D02G554700
OG0013336	NA	NA	NA	NA	NA	NA	NA	NA	NA	NA	NA	NA	NA	NA	NA	NA	NA	TraesCS2A02G465500,TraesCS2B02G487000,TraesCS2B02G487100,TraesCS2D02G465900,TraesCS4B02G365200,TraesCS4B02G365300,TraesCS5A02G532800,TraesCS5A02G533800,TraesCS7A02G374600,TraesCS7B02G252800,TraesCSU02G138500
OG0014523	NA	NA	NA	NA	NA	NA	NA	NA	NA	NA	NA	NA	NA	NA	NA	NA	NA	TraesCS2A02G522200,TraesCS2B02G551900,TraesCS7D02G502100,TraesCSU02G087200
OG0019741	NA	NA	NA	NA	NA	NA	NA	NA	NA	NA	NA	NA	NA	NA	NA	NA	NA	TraesCS2D02G559800
OG0033459	NA	NA	NA	NA	NA	NA	NA	NA	NA	NA	NA	NA	NA	NA	NA	NA	NA	TraesCS2B02G071000
OG0022189	NA	NA	NA	NA	NA	NA	NA	NA	NA	NA	NA	NA	NA	NA	NA	NA	NA	TraesCS2B02G128200,TraesCS2D02G110200,TraesCS2D02G110300
OG0026149	NA	NA	NA	NA	NA	NA	NA	NA	NA	NA	NA	NA	NA	NA	NA	NA	NA	TraesCS2D02G031700,TraesCS2D02G064700
OG0033444	NA	NA	NA	NA	NA	NA	NA	NA	NA	NA	NA	NA	NA	NA	NA	NA	NA	TraesCS2B02G357000,TraesCS6B02G312400
OG0015487	NA	NA	NA	NA	NA	NA	NA	NA	NA	NA	NA	NA	NA	NA	NA	NA	NA	TraesCS2B02G441300,TraesCS2B02G441400,TraesCS2B02G441500,TraesCS2D02G419200,TraesCS2D02G419300,TraesCS2D02G419400,TraesCS2D02G419500,TraesCS7B02G027300
OG0026323	NA	NA	NA	NA	NA	NA	NA	NA	NA	NA	NA	NA	NA	NA	NA	NA	NA	TraesCS2D02G009300,TraesCS7A02G562200,TraesCS7B02G500500
OG0033418	NA	NA	NA	NA	NA	NA	NA	NA	NA	NA	NA	NA	NA	NA	NA	NA	NA	TraesCS2D02G124400
OG0022239	NA	NA	NA	NA	NA	NA	NA	NA	NA	NA	NA	NA	NA	NA	NA	NA	NA	TraesCS3A02G015900,TraesCS3D02G013200,TraesCSU02G042700,TraesCSU02G217400
OG0010652	NA	NA	NA	NA	NA	NA	NA	NA	NA	NA	NA	NA	NA	NA	NA	NA	NA	TraesCS3A02G017000,TraesCS3D02G028100,TraesCSU02G040200,TraesCSU02G043100,TraesCSU02G155800,TraesCSU02G176000,TraesCSU02G191100
OG0013346	NA	NA	NA	NA	NA	NA	NA	NA	NA	NA	NA	NA	NA	NA	NA	NA	NA	TraesCS3A02G018000,TraesCS3D02G013400,TraesCS3D02G014700,TraesCSU02G043900,TraesCSU02G180400,TraesCSU02G189300,TraesCSU02G192900
OG0016705	NA	NA	NA	NA	NA	NA	NA	NA	NA	NA	NA	NA	NA	NA	NA	NA	NA	TraesCS3A02G017800,TraesCSU02G044300,TraesCSU02G046300,TraesCSU02G159400
OG0022263	NA	NA	NA	NA	NA	NA	NA	NA	NA	NA	NA	NA	NA	NA	NA	NA	NA	TraesCS3A02G042200,TraesCS3B02G041500
OG0013869	NA	NA	NA	NA	NA	NA	NA	NA	NA	NA	NA	NA	NA	NA	NA	NA	NA	TraesCS3A02G047300,TraesCS3B02G035300,TraesCS3B02G035500,TraesCS3B02G036300,TraesCS3D02G032600,TraesCS5A02G541600,TraesCS5A02G541700
OG0022369	NA	NA	NA	NA	NA	NA	NA	NA	NA	NA	NA	NA	NA	NA	NA	NA	NA	TraesCS3A02G056000,TraesCS3A02G511800,TraesCS3B02G068800,TraesCS3D02G056100
OG0019743	NA	NA	NA	NA	NA	NA	NA	NA	NA	NA	NA	NA	NA	NA	NA	NA	NA	TraesCS3A02G063300,TraesCS3B02G075900,TraesCS3D02G062400,TraesCS3D02G063300
OG0033313	NA	NA	NA	NA	NA	NA	NA	NA	NA	NA	NA	NA	NA	NA	NA	NA	NA	TraesCS3D02G064000
OG0033413	NA	NA	NA	NA	NA	NA	NA	NA	NA	NA	NA	NA	NA	NA	NA	NA	NA	TraesCS3A02G079000,TraesCS3B02G094200
OG0019725	NA	NA	NA	NA	NA	NA	NA	NA	NA	NA	NA	NA	NA	NA	NA	NA	NA	TraesCS3A02G092200,TraesCS3D02G092300
OG0019787	NA	NA	NA	NA	NA	NA	NA	NA	NA	NA	NA	NA	NA	NA	NA	NA	NA	TraesCS3A02G109100,TraesCS3D02G110900
OG0018073	NA	NA	NA	NA	NA	NA	NA	NA	NA	NA	NA	NA	NA	NA	NA	NA	NA	TraesCS3A02G128800,TraesCS3B02G147900,TraesCS3D02G087700,TraesCS3D02G129700,TraesCS6A02G402700,TraesCS6B02G445800
OG0015509	NA	NA	NA	NA	NA	NA	NA	NA	NA	NA	NA	NA	NA	NA	NA	NA	NA	TraesCS3A02G151500,TraesCS3B02G178500,TraesCS3D02G159500,TraesCS5A02G335900,TraesCS5B02G335100,TraesCS5D02G340600,TraesCS5D02G340800
OG0022174	NA	NA	NA	NA	NA	NA	NA	NA	NA	NA	NA	NA	NA	NA	NA	NA	NA	TraesCS3A02G155900,TraesCS3D02G163600,TraesCS6B02G137400,TraesCS6D02G097200
OG0013881	NA	NA	NA	NA	NA	NA	NA	NA	NA	NA	NA	NA	NA	NA	NA	NA	NA	TraesCS3A02G158900,TraesCS3B02G189900,TraesCSU02G170300,TraesCSU02G172800,TraesCSU02G223200
OG0015486	NA	NA	NA	NA	NA	NA	NA	NA	NA	NA	NA	NA	NA	NA	NA	NA	NA	TraesCS3A02G172800,TraesCS3A02G173100,TraesCS3B02G203900,TraesCS3B02G204000,TraesCS3D02G179500
OG0018048	NA	NA	NA	NA	NA	NA	NA	NA	NA	NA	NA	NA	NA	NA	NA	NA	NA	TraesCS3D02G305900
OG0009745	NA	NA	NA	NA	NA	NA	NA	NA	NA	NA	NA	NA	NA	NA	NA	NA	NA	TraesCS3A02G353100,TraesCS3A02G445100,TraesCS3A02G445700,TraesCS3A02G445800,TraesCS3A02G446100,TraesCS3B02G479700,TraesCS3B02G479800,TraesCS3B02G480400,TraesCS3B02G480500,TraesCS3B02G480600,TraesCS3B02G480700,TraesCS3B02G481200,TraesCS3D02G347200,TraesCS3D02G437700,TraesCS3D02G437800,TraesCS3D02G437900,TraesCS7B02G303500
OG0015497	NA	NA	NA	NA	NA	NA	NA	NA	NA	NA	NA	NA	NA	NA	NA	NA	NA	TraesCS3A02G377800,TraesCS3A02G378000,TraesCS3B02G410600,TraesCS3B02G410800,TraesCS3D02G370900,TraesCS3D02G371200,TraesCS3D02G371300
OG0026105	NA	NA	NA	NA	NA	NA	NA	NA	NA	NA	NA	NA	NA	NA	NA	NA	NA	TraesCS3A02G411400,TraesCS3B02G444800,TraesCS3D02G405700
OG0016701	NA	NA	NA	NA	NA	NA	NA	NA	NA	NA	NA	NA	NA	NA	NA	NA	NA	TraesCS3A02G427000,TraesCS3B02G463200,TraesCS3B02G463300,TraesCS3B02G463700,TraesCS3D02G422000,TraesCS3D02G422100,TraesCS3D02G422600
OG0012501	NA	NA	NA	NA	NA	NA	NA	NA	NA	NA	NA	NA	NA	NA	NA	NA	NA	TraesCS3A02G428600,TraesCS3A02G456500,TraesCS3B02G466200,TraesCS3B02G496600,TraesCS3B02G496700,TraesCS3B02G496900,TraesCS3B02G497000,TraesCS3B02G497100,TraesCS3D02G449500,TraesCS3D02G449600,TraesCS3D02G449700
OG0007566	NA	NA	NA	NA	NA	NA	NA	NA	NA	NA	NA	NA	NA	NA	NA	NA	NA	TraesCS3A02G453600,TraesCS3A02G453700,TraesCS3A02G453900,TraesCS3A02G454000,TraesCS3A02G458300,TraesCS3B02G491400,TraesCS3B02G491800,TraesCS3B02G491900,TraesCS3B02G492000,TraesCS3B02G492300,TraesCS3B02G492700,TraesCS3B02G492800,TraesCS3B02G498400,TraesCS3B02G498600,TraesCS3D02G446300,TraesCS3D02G446500,TraesCS3D02G446600,TraesCS3D02G451100,TraesCS5D02G448300,TraesCSU02G181600,TraesCSU02G185600
OG0019723	NA	NA	NA	NA	NA	NA	NA	NA	NA	NA	NA	NA	NA	NA	NA	NA	NA	TraesCS3A02G455200,TraesCS3B02G494000,TraesCS3B02G494200,TraesCS3B02G494300,TraesCS3D02G447900
OG0019821	NA	NA	NA	NA	NA	NA	NA	NA	NA	NA	NA	NA	NA	NA	NA	NA	NA	TraesCS3A02G469100,TraesCS3B02G511000,TraesCS3D02G463200
OG0022316	NA	NA	NA	NA	NA	NA	NA	NA	NA	NA	NA	NA	NA	NA	NA	NA	NA	TraesCS3D02G463100
OG0012899	NA	NA	NA	NA	NA	NA	NA	NA	NA	NA	NA	NA	NA	NA	NA	NA	NA	TraesCS3A02G469700,TraesCS3B02G508200,TraesCS3D02G024000,TraesCS3D02G463400,TraesCS3D02G464000,TraesCS7A02G395500,TraesCS7B02G297400,TraesCS7D02G391000
OG0018069	NA	NA	NA	NA	NA	NA	NA	NA	NA	NA	NA	NA	NA	NA	NA	NA	NA	TraesCS3A02G484000,TraesCS3B02G530800,TraesCS3D02G479000,TraesCS3D02G479600
OG0013871	NA	NA	NA	NA	NA	NA	NA	NA	NA	NA	NA	NA	NA	NA	NA	NA	NA	TraesCS4B02G372800,TraesCS4D02G364200,TraesCS5B02G042700,TraesCS5B02G044200
OG0019784	NA	NA	NA	NA	NA	NA	NA	NA	NA	NA	NA	NA	NA	NA	NA	NA	NA	TraesCS3B02G012400,TraesCS3B02G590100,TraesCS3D02G440800
OG0033460	NA	NA	NA	NA	NA	NA	NA	NA	NA	NA	NA	NA	NA	NA	NA	NA	NA	TraesCS3B02G046600,TraesCS3D02G042400
OG0026252	NA	NA	NA	NA	NA	NA	NA	NA	NA	NA	NA	NA	NA	NA	NA	NA	NA	TraesCS3D02G090800,TraesCS7D02G437100
OG0022270	NA	NA	NA	NA	NA	NA	NA	NA	NA	NA	NA	NA	NA	NA	NA	NA	NA	TraesCS3B02G111300,TraesCS7A02G563800,TraesCS7B02G499100
OG0022286	NA	NA	NA	NA	NA	NA	NA	NA	NA	NA	NA	NA	NA	NA	NA	NA	NA	TraesCS3B02G120800,TraesCS6A02G335000
OG0015482	NA	NA	NA	NA	NA	NA	NA	NA	NA	NA	NA	NA	NA	NA	NA	NA	NA	TraesCS3B02G173100,TraesCS5A02G388600,TraesCS5B02G393600,TraesCS5D02G398600,TraesCS6B02G006700,TraesCS6D02G004100,TraesCSU02G004800
OG0022284	NA	NA	NA	NA	NA	NA	NA	NA	NA	NA	NA	NA	NA	NA	NA	NA	NA	TraesCS3B02G446900,TraesCS5A02G183400,TraesCS5A02G183700,TraesCS5B02G181600
OG0033216	NA	NA	NA	NA	NA	NA	NA	NA	NA	NA	NA	NA	NA	NA	NA	NA	NA	TraesCS3B02G495300,TraesCS3D02G448500
OG0033285	NA	NA	NA	NA	NA	NA	NA	NA	NA	NA	NA	NA	NA	NA	NA	NA	NA	TraesCS3B02G594900,TraesCSU02G221200
OG0026282	NA	NA	NA	NA	NA	NA	NA	NA	NA	NA	NA	NA	NA	NA	NA	NA	NA	TraesCS3D02G034400,TraesCS3D02G034600,TraesCS3D02G035000
OG0018119	NA	NA	NA	NA	NA	NA	NA	NA	NA	NA	NA	NA	NA	NA	NA	NA	NA	TraesCS7D02G030500
OG0033406	NA	NA	NA	NA	NA	NA	NA	NA	NA	NA	NA	NA	NA	NA	NA	NA	NA	TraesCS4A02G013900,TraesCS4D02G288900
OG0022272	NA	NA	NA	NA	NA	NA	NA	NA	NA	NA	NA	NA	NA	NA	NA	NA	NA	TraesCS4A02G018700,TraesCS4B02G285200,TraesCS4D02G284200,TraesCS4D02G284300
OG0033463	NA	NA	NA	NA	NA	NA	NA	NA	NA	NA	NA	NA	NA	NA	NA	NA	NA	TraesCS4A02G018800,TraesCS4D02G284000
OG0026290	NA	NA	NA	NA	NA	NA	NA	NA	NA	NA	NA	NA	NA	NA	NA	NA	NA	TraesCS4A02G021100,TraesCS4D02G281500
OG0019799	NA	NA	NA	NA	NA	NA	NA	NA	NA	NA	NA	NA	NA	NA	NA	NA	NA	TraesCS4A02G021200,TraesCS4B02G282300,TraesCS4D02G281100,TraesCS4D02G281200
OG0033422	NA	NA	NA	NA	NA	NA	NA	NA	NA	NA	NA	NA	NA	NA	NA	NA	NA	TraesCS4A02G038900
OG0019810	NA	NA	NA	NA	NA	NA	NA	NA	NA	NA	NA	NA	NA	NA	NA	NA	NA	TraesCS4A02G049600,TraesCS4B02G255100,TraesCS4B02G255300,TraesCS4D02G254900,TraesCS4D02G255000
OG0019754	NA	NA	NA	NA	NA	NA	NA	NA	NA	NA	NA	NA	NA	NA	NA	NA	NA	TraesCS4A02G086200,TraesCS4B02G119200,TraesCS4B02G218300,TraesCS4D02G117500
OG0026206	NA	NA	NA	NA	NA	NA	NA	NA	NA	NA	NA	NA	NA	NA	NA	NA	NA	TraesCS4A02G196700,TraesCS4D02G116300
OG0022245	NA	NA	NA	NA	NA	NA	NA	NA	NA	NA	NA	NA	NA	NA	NA	NA	NA	TraesCS4A02G234900,TraesCS4B02G080100,TraesCS4D02G079000,TraesCS7B02G100900
OG0033672	NA	NA	NA	NA	NA	NA	NA	NA	NA	NA	NA	NA	NA	NA	NA	NA	NA	TraesCS4A02G320400,TraesCS5B02G558600
OG0033362	NA	NA	NA	NA	NA	NA	NA	NA	NA	NA	NA	NA	NA	NA	NA	NA	NA	TraesCS4A02G343900,TraesCS5D02G528700
OG0016710	NA	NA	NA	NA	NA	NA	NA	NA	NA	NA	NA	NA	NA	NA	NA	NA	NA	TraesCS5D02G155700,TraesCS5D02G526500,TraesCS5D02G526700
OG0026187	NA	NA	NA	NA	NA	NA	NA	NA	NA	NA	NA	NA	NA	NA	NA	NA	NA	TraesCS4A02G346700,TraesCS5B02G526400,TraesCS5D02G525800
OG0033361	NA	NA	NA	NA	NA	NA	NA	NA	NA	NA	NA	NA	NA	NA	NA	NA	NA	TraesCS4A02G347400,TraesCS5B02G526100
OG0019813	NA	NA	NA	NA	NA	NA	NA	NA	NA	NA	NA	NA	NA	NA	NA	NA	NA	TraesCS4A02G354400,TraesCS6B02G461100
OG0018008	NA	NA	NA	NA	NA	NA	NA	NA	NA	NA	NA	NA	NA	NA	NA	NA	NA	TraesCS4A02G366600,TraesCS4B02G020500,TraesCS4B02G021400,TraesCS5B02G506300,TraesCS5D02G506700
OG0022200	NA	NA	NA	NA	NA	NA	NA	NA	NA	NA	NA	NA	NA	NA	NA	NA	NA	TraesCS4A02G430700,TraesCS4A02G431100,TraesCS6A02G111300,TraesCS6B02G139400
OG0012200	NA	NA	NA	NA	NA	NA	NA	NA	NA	NA	NA	NA	NA	NA	NA	NA	NA	TraesCS4A02G451900,TraesCS4A02G452200,TraesCS4A02G452800,TraesCS4A02G453100,TraesCS4A02G454200,TraesCS4A02G455300,TraesCS7A02G034800,TraesCS7A02G035700,TraesCS7A02G036500,TraesCS7D02G031200,TraesCS7D02G032300
OG0011915	NA	NA	NA	NA	NA	NA	NA	NA	NA	NA	NA	NA	NA	NA	NA	NA	NA	TraesCS4A02G452000,TraesCS4A02G452300,TraesCS4A02G453000,TraesCS4A02G453200,TraesCS7A02G035800,TraesCS7A02G036700,TraesCS7D02G032400,TraesCSU02G215300
OG0026161	NA	NA	NA	NA	NA	NA	NA	NA	NA	NA	NA	NA	NA	NA	NA	NA	NA	TraesCS4D02G100400,TraesCS7D02G188700
OG0018160	NA	NA	NA	NA	NA	NA	NA	NA	NA	NA	NA	NA	NA	NA	NA	NA	NA	TraesCS4B02G183700,TraesCS4B02G183800,TraesCS7A02G193100,TraesCS7B02G098400,TraesCS7D02G194300,TraesCS7D02G194400
OG0022169	NA	NA	NA	NA	NA	NA	NA	NA	NA	NA	NA	NA	NA	NA	NA	NA	NA	TraesCS4B02G264600,TraesCS4D02G264600,TraesCS4D02G264900,TraesCS5A02G551800
OG0026158	NA	NA	NA	NA	NA	NA	NA	NA	NA	NA	NA	NA	NA	NA	NA	NA	NA	TraesCS7D02G104200
OG0033391	NA	NA	NA	NA	NA	NA	NA	NA	NA	NA	NA	NA	NA	NA	NA	NA	NA	TraesCS5A02G037300,TraesCS5B02G038200
OG0033483	NA	NA	NA	NA	NA	NA	NA	NA	NA	NA	NA	NA	NA	NA	NA	NA	NA	TraesCS5A02G053900
OG0018081	NA	NA	NA	NA	NA	NA	NA	NA	NA	NA	NA	NA	NA	NA	NA	NA	NA	TraesCS5A02G065800,TraesCS5A02G065900,TraesCS5A02G066000,TraesCS5B02G072700,TraesCS5B02G072800,TraesCS5D02G077000
OG0026223	NA	NA	NA	NA	NA	NA	NA	NA	NA	NA	NA	NA	NA	NA	NA	NA	NA	TraesCS5A02G067700,TraesCS5B02G074600,TraesCS5D02G078900
OG0026254	NA	NA	NA	NA	NA	NA	NA	NA	NA	NA	NA	NA	NA	NA	NA	NA	NA	TraesCS5A02G073200,TraesCS5B02G079500,TraesCS5D02G086100
OG0026266	NA	NA	NA	NA	NA	NA	NA	NA	NA	NA	NA	NA	NA	NA	NA	NA	NA	TraesCS5A02G080400,TraesCS5D02G092100
OG0033737	NA	NA	NA	NA	NA	NA	NA	NA	NA	NA	NA	NA	NA	NA	NA	NA	NA	TraesCS5A02G099900,TraesCS5D02G112400
OG0026247	NA	NA	NA	NA	NA	NA	NA	NA	NA	NA	NA	NA	NA	NA	NA	NA	NA	TraesCS5A02G170400,TraesCS5B02G167200,TraesCS5D02G174900
OG0019751	NA	NA	NA	NA	NA	NA	NA	NA	NA	NA	NA	NA	NA	NA	NA	NA	NA	TraesCS5A02G192600,TraesCS5B02G080800,TraesCS5D02G356400,TraesCS6B02G344800
OG0014528	NA	NA	NA	NA	NA	NA	NA	NA	NA	NA	NA	NA	NA	NA	NA	NA	NA	TraesCS5B02G272500,TraesCS5B02G274100,TraesCS5D02G279800
OG0026137	NA	NA	NA	NA	NA	NA	NA	NA	NA	NA	NA	NA	NA	NA	NA	NA	NA	TraesCS5A02G272100,TraesCS5B02G272400,TraesCS5D02G280300
OG0013335	NA	NA	NA	NA	NA	NA	NA	NA	NA	NA	NA	NA	NA	NA	NA	NA	NA	TraesCS5A02G274900,TraesCS5A02G275500,TraesCS5A02G299900,TraesCS5B02G260500,TraesCS5B02G274700,TraesCS5B02G275000,TraesCS5D02G269700,TraesCS5D02G282900
OG0016699	NA	NA	NA	NA	NA	NA	NA	NA	NA	NA	NA	NA	NA	NA	NA	NA	NA	TraesCS5A02G276900,TraesCS5B02G276800,TraesCS5D02G284400
OG0022177	NA	NA	NA	NA	NA	NA	NA	NA	NA	NA	NA	NA	NA	NA	NA	NA	NA	TraesCS5A02G281000,TraesCS5D02G287500,TraesCS5D02G287900
OG0026082	NA	NA	NA	NA	NA	NA	NA	NA	NA	NA	NA	NA	NA	NA	NA	NA	NA	TraesCS5A02G281100,TraesCS5B02G280100,TraesCS5D02G288000
OG0026101	NA	NA	NA	NA	NA	NA	NA	NA	NA	NA	NA	NA	NA	NA	NA	NA	NA	TraesCS5A02G281400,TraesCS5B02G280400
OG0016730	NA	NA	NA	NA	NA	NA	NA	NA	NA	NA	NA	NA	NA	NA	NA	NA	NA	TraesCS5A02G282900,TraesCS5D02G289900,TraesCS7A02G142100,TraesCS7B02G043500,TraesCS7B02G044600,TraesCS7B02G044800
OG0018068	NA	NA	NA	NA	NA	NA	NA	NA	NA	NA	NA	NA	NA	NA	NA	NA	NA	TraesCS5A02G293200,TraesCS5B02G042500,TraesCS5D02G048200
OG0022184	NA	NA	NA	NA	NA	NA	NA	NA	NA	NA	NA	NA	NA	NA	NA	NA	NA	TraesCS5B02G304000,TraesCS5D02G310300
OG0016670	NA	NA	NA	NA	NA	NA	NA	NA	NA	NA	NA	NA	NA	NA	NA	NA	NA	TraesCS5A02G339400,TraesCS5A02G340100,TraesCS5B02G337800,TraesCS5B02G337900,TraesCS5D02G343600,TraesCS5D02G343700
OG0018079	NA	NA	NA	NA	NA	NA	NA	NA	NA	NA	NA	NA	NA	NA	NA	NA	NA	TraesCS5A02G341600,TraesCS5A02G344400,TraesCS5B02G341100,TraesCS5D02G351100
OG0033323	NA	NA	NA	NA	NA	NA	NA	NA	NA	NA	NA	NA	NA	NA	NA	NA	NA	TraesCS5A02G341800,TraesCS5B02G341300
OG0026094	NA	NA	NA	NA	NA	NA	NA	NA	NA	NA	NA	NA	NA	NA	NA	NA	NA	TraesCS5A02G358800,TraesCS5D02G367800,TraesCS5D02G367900
OG0026167	NA	NA	NA	NA	NA	NA	NA	NA	NA	NA	NA	NA	NA	NA	NA	NA	NA	TraesCS5A02G407900,TraesCS5B02G412800,TraesCS5D02G417800
OG0022260	NA	NA	NA	NA	NA	NA	NA	NA	NA	NA	NA	NA	NA	NA	NA	NA	NA	TraesCS5A02G417700,TraesCS5A02G417900,TraesCS5B02G420000,TraesCS5D02G425700
OG0026078	NA	NA	NA	NA	NA	NA	NA	NA	NA	NA	NA	NA	NA	NA	NA	NA	NA	TraesCS5B02G440900,TraesCS5D02G445300
OG0033667	NA	NA	NA	NA	NA	NA	NA	NA	NA	NA	NA	NA	NA	NA	NA	NA	NA	TraesCS5A02G452900,TraesCS5D02G463600
OG0019736	NA	NA	NA	NA	NA	NA	NA	NA	NA	NA	NA	NA	NA	NA	NA	NA	NA	TraesCS5A02G453000,TraesCS5B02G462000,TraesCS5D02G463400,TraesCS5D02G463500,TraesCS5D02G463800
OG0026085	NA	NA	NA	NA	NA	NA	NA	NA	NA	NA	NA	NA	NA	NA	NA	NA	NA	TraesCS5A02G527900,TraesCS6A02G401800,TraesCS6D02G368600
OG0009746	NA	NA	NA	NA	NA	NA	NA	NA	NA	NA	NA	NA	NA	NA	NA	NA	NA	TraesCS5B02G059500,TraesCS6A02G396800,TraesCS6A02G397000,TraesCS6A02G397400,TraesCS6A02G397500,TraesCS6A02G397700,TraesCS6B02G143900,TraesCS6B02G436800,TraesCS6B02G436900,TraesCS6B02G437000,TraesCS6B02G437100,TraesCS6B02G437500,TraesCS6D02G104900,TraesCS6D02G381400,TraesCS6D02G381500,TraesCS6D02G381700
OG0026297	NA	NA	NA	NA	NA	NA	NA	NA	NA	NA	NA	NA	NA	NA	NA	NA	NA	TraesCS5B02G079700,TraesCS5D02G086600
OG0033408	NA	NA	NA	NA	NA	NA	NA	NA	NA	NA	NA	NA	NA	NA	NA	NA	NA	TraesCS5B02G263900,TraesCS5D02G272200
OG0033567	NA	NA	NA	NA	NA	NA	NA	NA	NA	NA	NA	NA	NA	NA	NA	NA	NA	TraesCS5B02G284300,TraesCS5D02G292400
OG0022233	NA	NA	NA	NA	NA	NA	NA	NA	NA	NA	NA	NA	NA	NA	NA	NA	NA	TraesCS5B02G357900,TraesCS5D02G363300,TraesCS6A02G047800,TraesCS6D02G055300
OG0033419	NA	NA	NA	NA	NA	NA	NA	NA	NA	NA	NA	NA	NA	NA	NA	NA	NA	TraesCS5B02G415200,TraesCS5D02G420600
OG0033508	NA	NA	NA	NA	NA	NA	NA	NA	NA	NA	NA	NA	NA	NA	NA	NA	NA	TraesCS5B02G465900
OG0016661	NA	NA	NA	NA	NA	NA	NA	NA	NA	NA	NA	NA	NA	NA	NA	NA	NA	TraesCS5B02G497300,TraesCS6A02G100500,TraesCS6B02G128500,TraesCS6D02G082100,TraesCS7B02G481600,TraesCSU02G071400
OG0033412	NA	NA	NA	NA	NA	NA	NA	NA	NA	NA	NA	NA	NA	NA	NA	NA	NA	TraesCS5B02G534500,TraesCSU02G076800
OG0026322	NA	NA	NA	NA	NA	NA	NA	NA	NA	NA	NA	NA	NA	NA	NA	NA	NA	TraesCS5B02G544300,TraesCS5B02G544400,TraesCS5D02G543700
OG0016731	NA	NA	NA	NA	NA	NA	NA	NA	NA	NA	NA	NA	NA	NA	NA	NA	NA	TraesCS6A02G004200,TraesCS6B02G001000,TraesCS6B02G001100,TraesCS6B02G009400,TraesCS6B02G009500,TraesCS6D02G006400
OG0013348	NA	NA	NA	NA	NA	NA	NA	NA	NA	NA	NA	NA	NA	NA	NA	NA	NA	TraesCS6A02G023800,TraesCS6A02G023900,TraesCS6B02G017300,TraesCS6B02G032500,TraesCS6B02G032800,TraesCS6D02G023200,TraesCS6D02G027100,TraesCS6D02G027200,TraesCS6D02G027500
OG0026279	NA	NA	NA	NA	NA	NA	NA	NA	NA	NA	NA	NA	NA	NA	NA	NA	NA	TraesCS6A02G025300,TraesCS6B02G036100,TraesCS6D02G029000
OG0016743	NA	NA	NA	NA	NA	NA	NA	NA	NA	NA	NA	NA	NA	NA	NA	NA	NA	TraesCS6A02G025400,TraesCS6A02G025500,TraesCS6D02G029200
OG0018062	NA	NA	NA	NA	NA	NA	NA	NA	NA	NA	NA	NA	NA	NA	NA	NA	NA	TraesCS6A02G038800,TraesCS6A02G082700,TraesCS6B02G054600,TraesCS6B02G109900,TraesCS6D02G075700
OG0026248	NA	NA	NA	NA	NA	NA	NA	NA	NA	NA	NA	NA	NA	NA	NA	NA	NA	TraesCS6B02G054700
OG0015480	NA	NA	NA	NA	NA	NA	NA	NA	NA	NA	NA	NA	NA	NA	NA	NA	NA	TraesCS6A02G040900,TraesCS6B02G055800,TraesCS6B02G055900,TraesCS6B02G056000,TraesCS6D02G046800,TraesCS6D02G047000,TraesCS6D02G047200,TraesCS6D02G047300
OG0014553	NA	NA	NA	NA	NA	NA	NA	NA	NA	NA	NA	NA	NA	NA	NA	NA	NA	TraesCS6A02G051000,TraesCS6A02G089600,TraesCS6A02G090000,TraesCS6B02G067700,TraesCS6B02G112000,TraesCS6B02G112100,TraesCSU02G016500,TraesCSU02G016600
OG0018025	NA	NA	NA	NA	NA	NA	NA	NA	NA	NA	NA	NA	NA	NA	NA	NA	NA	TraesCS6A02G054100,TraesCS6A02G054300,TraesCS6D02G055700,TraesCS6D02G056100,TraesCS6D02G056200,TraesCS6D02G056400
OG0026438	NA	NA	NA	NA	NA	NA	NA	NA	NA	NA	NA	NA	NA	NA	NA	NA	NA	TraesCS6D02G056000
OG0026286	NA	NA	NA	NA	NA	NA	NA	NA	NA	NA	NA	NA	NA	NA	NA	NA	NA	TraesCS6B02G072700,TraesCSU02G113000
OG0012502	NA	NA	NA	NA	NA	NA	NA	NA	NA	NA	NA	NA	NA	NA	NA	NA	NA	TraesCS6A02G056000,TraesCS6A02G057000,TraesCS6A02G057200,TraesCS6B02G075100,TraesCS6B02G075500,TraesCS6B02G076400,TraesCS6D02G059400,TraesCS6D02G059600,TraesCS6D02G060500,TraesCS6D02G060700
OG0026304	NA	NA	NA	NA	NA	NA	NA	NA	NA	NA	NA	NA	NA	NA	NA	NA	NA	TraesCS6A02G056700,TraesCS6B02G076200,TraesCS6D02G060000
OG0016745	NA	NA	NA	NA	NA	NA	NA	NA	NA	NA	NA	NA	NA	NA	NA	NA	NA	TraesCS6A02G057100,TraesCS6A02G057600,TraesCS6B02G074900,TraesCS6B02G075400,TraesCS6D02G058800,TraesCS6D02G059500,TraesCS6D02G060800
OG0022249	NA	NA	NA	NA	NA	NA	NA	NA	NA	NA	NA	NA	NA	NA	NA	NA	NA	TraesCS6A02G057500,TraesCS6B02G075000,TraesCSU02G141600
OG0019819	NA	NA	NA	NA	NA	NA	NA	NA	NA	NA	NA	NA	NA	NA	NA	NA	NA	TraesCS6A02G058100,TraesCS6B02G074400,TraesCS6B02G074500,TraesCS6D02G058000,TraesCS6D02G058100
OG0018121	NA	NA	NA	NA	NA	NA	NA	NA	NA	NA	NA	NA	NA	NA	NA	NA	NA	TraesCS6A02G058900,TraesCS6D02G056900,TraesCS6D02G057300,TraesCS6D02G057500,TraesCSU02G119000,TraesCSU02G165700
OG0033365	NA	NA	NA	NA	NA	NA	NA	NA	NA	NA	NA	NA	NA	NA	NA	NA	NA	TraesCS6A02G060200,TraesCS6D02G064900
OG0016744	NA	NA	NA	NA	NA	NA	NA	NA	NA	NA	NA	NA	NA	NA	NA	NA	NA	TraesCS6A02G062500,TraesCS6B02G083600,TraesCS6B02G083800,TraesCS6D02G062400
OG0026267	NA	NA	NA	NA	NA	NA	NA	NA	NA	NA	NA	NA	NA	NA	NA	NA	NA	TraesCS6A02G062000,TraesCS6D02G062700
OG0012503	NA	NA	NA	NA	NA	NA	NA	NA	NA	NA	NA	NA	NA	NA	NA	NA	NA	TraesCS6A02G062100,TraesCS6A02G064000,TraesCS6A02G075800,TraesCS6B02G084600,TraesCS6B02G086000,TraesCS6B02G100500,TraesCS6B02G101100,TraesCS6B02G101200,TraesCS6D02G062600,TraesCSU02G028800,TraesCSU02G118200,TraesCSU02G133500
OG0012896	NA	NA	NA	NA	NA	NA	NA	NA	NA	NA	NA	NA	NA	NA	NA	NA	NA	TraesCS6A02G062200,TraesCS6A02G063700,TraesCS6B02G083300,TraesCS6B02G083400,TraesCS6B02G085300,TraesCS6B02G103600,TraesCS6B02G103700,TraesCS6D02G061100,TraesCSU02G025900,TraesCSU02G026300,TraesCSU02G133400
OG0026235	NA	NA	NA	NA	NA	NA	NA	NA	NA	NA	NA	NA	NA	NA	NA	NA	NA	TraesCS6A02G063600,TraesCS6B02G085200,TraesCSU02G133100
OG0026295	NA	NA	NA	NA	NA	NA	NA	NA	NA	NA	NA	NA	NA	NA	NA	NA	NA	TraesCS6A02G073200,TraesCS6B02G098200,TraesCS6D02G071500
OG0033428	NA	NA	NA	NA	NA	NA	NA	NA	NA	NA	NA	NA	NA	NA	NA	NA	NA	TraesCS6A02G073700,TraesCSU02G123700
OG0018080	NA	NA	NA	NA	NA	NA	NA	NA	NA	NA	NA	NA	NA	NA	NA	NA	NA	TraesCS6A02G075600,TraesCS6A02G075700,TraesCS6B02G100600,TraesCS6B02G101000,TraesCSU02G028900,TraesCSU02G029200
OG0026196	NA	NA	NA	NA	NA	NA	NA	NA	NA	NA	NA	NA	NA	NA	NA	NA	NA	TraesCS6B02G053700
OG0026233	NA	NA	NA	NA	NA	NA	NA	NA	NA	NA	NA	NA	NA	NA	NA	NA	NA	TraesCS6A02G103800
OG0012894	NA	NA	NA	NA	NA	NA	NA	NA	NA	NA	NA	NA	NA	NA	NA	NA	NA	TraesCS6A02G146300,TraesCS6A02G406800,TraesCS6A02G407500,TraesCS6A02G407600,TraesCS6B02G451900,TraesCS6B02G452300,TraesCS6B02G452600,TraesCS6B02G453800,TraesCS6D02G390600,TraesCS6D02G390800,TraesCS6D02G391300
OG0026268	NA	NA	NA	NA	NA	NA	NA	NA	NA	NA	NA	NA	NA	NA	NA	NA	NA	TraesCS6A02G175700,TraesCS6B02G209700,TraesCS6D02G167900
OG0016719	NA	NA	NA	NA	NA	NA	NA	NA	NA	NA	NA	NA	NA	NA	NA	NA	NA	TraesCS6A02G290400,TraesCS6B02G320500,TraesCS6D02G271100,TraesCS6D02G271700,TraesCS6D02G271800
OG0026174	NA	NA	NA	NA	NA	NA	NA	NA	NA	NA	NA	NA	NA	NA	NA	NA	NA	TraesCS6A02G353300,TraesCS6B02G386000,TraesCS6D02G335700
OG0013351	NA	NA	NA	NA	NA	NA	NA	NA	NA	NA	NA	NA	NA	NA	NA	NA	NA	TraesCS6A02G367600,TraesCS6B02G403100,TraesCS6B02G403300,TraesCS6D02G350600,TraesCS7D02G496800,TraesCSU02G088700
OG0013345	NA	NA	NA	NA	NA	NA	NA	NA	NA	NA	NA	NA	NA	NA	NA	NA	NA	TraesCS6A02G370700,TraesCS6A02G371600,TraesCS6A02G398900,TraesCS6B02G408600,TraesCS6B02G439200,TraesCS6D02G354300,TraesCS6D02G354400,TraesCS6D02G355600,TraesCS6D02G360300
OG0016676	NA	NA	NA	NA	NA	NA	NA	NA	NA	NA	NA	NA	NA	NA	NA	NA	NA	TraesCS6A02G408100,TraesCS6B02G452400,TraesCS6B02G453300,TraesCS6B02G453900,TraesCS6B02G454000,TraesCS6D02G391100,TraesCS6D02G391900
OG0022285	NA	NA	NA	NA	NA	NA	NA	NA	NA	NA	NA	NA	NA	NA	NA	NA	NA	TraesCS6A02G408500,TraesCS6D02G364000
OG0026341	NA	NA	NA	NA	NA	NA	NA	NA	NA	NA	NA	NA	NA	NA	NA	NA	NA	TraesCS6A02G417400
OG0033509	NA	NA	NA	NA	NA	NA	NA	NA	NA	NA	NA	NA	NA	NA	NA	NA	NA	TraesCS6B02G014500,TraesCS6B02G015500
OG0026201	NA	NA	NA	NA	NA	NA	NA	NA	NA	NA	NA	NA	NA	NA	NA	NA	NA	TraesCS6B02G040800,TraesCS6D02G032400,TraesCSU02G079200
OG0011302	NA	NA	NA	NA	NA	NA	NA	NA	NA	NA	NA	NA	NA	NA	NA	NA	NA	TraesCS6B02G041600,TraesCS7A02G487000,TraesCS7A02G487100,TraesCS7A02G487200,TraesCS7A02G487300,TraesCS7A02G487700,TraesCS7B02G390400,TraesCS7B02G390500,TraesCS7B02G390600,TraesCS7D02G473500,TraesCS7D02G473600,TraesCS7D02G473900,TraesCS7D02G474000,TraesCS7D02G474100,TraesCS7D02G474400
OG0026212	NA	NA	NA	NA	NA	NA	NA	NA	NA	NA	NA	NA	NA	NA	NA	NA	NA	TraesCS6B02G049600,TraesCS6B02G095300,TraesCS6D02G069100
OG0033474	NA	NA	NA	NA	NA	NA	NA	NA	NA	NA	NA	NA	NA	NA	NA	NA	NA	TraesCS6B02G081200,TraesCS6D02G063700
OG0018118	NA	NA	NA	NA	NA	NA	NA	NA	NA	NA	NA	NA	NA	NA	NA	NA	NA	TraesCS6B02G087300,TraesCS6B02G087500,TraesCS6B02G087900,TraesCSU02G119200,TraesCSU02G133800
OG0033415	NA	NA	NA	NA	NA	NA	NA	NA	NA	NA	NA	NA	NA	NA	NA	NA	NA	TraesCS6B02G099000,TraesCSU02G123200
OG0033461	NA	NA	NA	NA	NA	NA	NA	NA	NA	NA	NA	NA	NA	NA	NA	NA	NA	TraesCS6B02G100900,TraesCSU02G029000
OG0026532	NA	NA	NA	NA	NA	NA	NA	NA	NA	NA	NA	NA	NA	NA	NA	NA	NA	TraesCS6B02G120000,TraesCS6B02G120300,TraesCS6D02G080600
OG0019897	NA	NA	NA	NA	NA	NA	NA	NA	NA	NA	NA	NA	NA	NA	NA	NA	NA	TraesCS7B02G403500,TraesCS7D02G481700
OG0033439	NA	NA	NA	NA	NA	NA	NA	NA	NA	NA	NA	NA	NA	NA	NA	NA	NA	TraesCS6B02G172900,TraesCS6D02G133700
OG0033485	NA	NA	NA	NA	NA	NA	NA	NA	NA	NA	NA	NA	NA	NA	NA	NA	NA	TraesCS6B02G260300,TraesCS6D02G215800
OG0033387	NA	NA	NA	NA	NA	NA	NA	NA	NA	NA	NA	NA	NA	NA	NA	NA	NA	TraesCS6B02G314900,TraesCS6D02G266600
OG0033325	NA	NA	NA	NA	NA	NA	NA	NA	NA	NA	NA	NA	NA	NA	NA	NA	NA	TraesCS6B02G328800,TraesCS6D02G279100
OG0033410	NA	NA	NA	NA	NA	NA	NA	NA	NA	NA	NA	NA	NA	NA	NA	NA	NA	TraesCS6B02G450800
OG0033356	NA	NA	NA	NA	NA	NA	NA	NA	NA	NA	NA	NA	NA	NA	NA	NA	NA	TraesCS6B02G451500,TraesCS6B02G451700
OG0033394	NA	NA	NA	NA	NA	NA	NA	NA	NA	NA	NA	NA	NA	NA	NA	NA	NA	TraesCS6D02G029100
OG0016729	NA	NA	NA	NA	NA	NA	NA	NA	NA	NA	NA	NA	NA	NA	NA	NA	NA	TraesCS7A02G140000,TraesCS7A02G141200,TraesCS7B02G041800,TraesCS7D02G141200,TraesCS7D02G141400,TraesCS7D02G142500,TraesCSU02G210300
OG0026219	NA	NA	NA	NA	NA	NA	NA	NA	NA	NA	NA	NA	NA	NA	NA	NA	NA	TraesCS7A02G198400,TraesCS7B02G104100
OG0026331	NA	NA	NA	NA	NA	NA	NA	NA	NA	NA	NA	NA	NA	NA	NA	NA	NA	TraesCS7A02G268400,TraesCS7B02G163900,TraesCS7D02G266400
OG0033432	NA	NA	NA	NA	NA	NA	NA	NA	NA	NA	NA	NA	NA	NA	NA	NA	NA	TraesCS7A02G476100,TraesCS7A02G476400
OG0033892	NA	NA	NA	NA	NA	NA	NA	NA	NA	NA	NA	NA	NA	NA	NA	NA	NA	TraesCS7A02G480200,TraesCS7D02G467200
OG0022288	NA	NA	NA	NA	NA	NA	NA	NA	NA	NA	NA	NA	NA	NA	NA	NA	NA	TraesCS7D02G470500
OG0019777	NA	NA	NA	NA	NA	NA	NA	NA	NA	NA	NA	NA	NA	NA	NA	NA	NA	TraesCS7A02G509400,TraesCS7D02G498200,TraesCS7D02G499000
OG0022266	NA	NA	NA	NA	NA	NA	NA	NA	NA	NA	NA	NA	NA	NA	NA	NA	NA	TraesCS7A02G553400,TraesCS7D02G539900,TraesCS7D02G540100
OG0018105	NA	NA	NA	NA	NA	NA	NA	NA	NA	NA	NA	NA	NA	NA	NA	NA	NA	TraesCS7A02G563900,TraesCS7A02G564100,TraesCS7B02G452700,TraesCS7B02G498700,TraesCS7D02G546800
OG0033616	NA	NA	NA	NA	NA	NA	NA	NA	NA	NA	NA	NA	NA	NA	NA	NA	NA	TraesCS7A02G567100
OG0026037	NA	NA	NA	NA	NA	NA	NA	NA	NA	NA	NA	NA	NA	NA	NA	NA	NA	TraesCS7B02G030200,TraesCS7D02G129400
OG0033319	NA	NA	NA	NA	NA	NA	NA	NA	NA	NA	NA	NA	NA	NA	NA	NA	NA	TraesCS7B02G268600,TraesCS7D02G363900
OG0018112	NA	NA	NA	NA	NA	NA	NA	NA	NA	NA	NA	NA	NA	NA	NA	NA	NA	TraesCS7B02G424800,TraesCS7B02G427000,TraesCS7D02G502000,TraesCS7D02G503500
OG0033584	NA	NA	NA	NA	NA	NA	NA	NA	NA	NA	NA	NA	NA	NA	NA	NA	NA	TraesCS7B02G480000,TraesCS7D02G555100
OG0022294	NA	NA	NA	NA	NA	NA	NA	NA	NA	NA	NA	NA	NA	NA	NA	NA	NA	TraesCS7B02G494400,TraesCS7B02G494800,TraesCS7B02G497800,TraesCS7B02G498200
OG0033297	NA	NA	NA	NA	NA	NA	NA	NA	NA	NA	NA	NA	NA	NA	NA	NA	NA	TraesCS7D02G505800,TraesCS7D02G505900
OG0033475	NA	NA	NA	NA	NA	NA	NA	NA	NA	NA	NA	NA	NA	NA	NA	NA	NA	TraesCSU02G056500,TraesCSU02G235100
OG0033450	NA	NA	NA	NA	NA	NA	NA	NA	NA	NA	NA	NA	NA	NA	NA	NA	NA	TraesCSU02G228700,TraesCSU02G24800
