# Supplementary material for: The Landscape of the Genomic Distribution and the Expression of the F-Box Genes Unveil Genome Plasticity in Hexaploid Wheat during Grain Development and in Response to Heat and Drought Stress
Source: Int J Mol Sci. 2021 Mar 18;22(6):3111. doi: 10.3390/ijms22063111 (PMC8002965; doi:10.3390/ijms22063111)
Supplement: Supplementary file 1 [file ijms-22-03111-s001.zip › Supplemental Data/S4_Table.xlsx]

## Sheet: Feuil1
The landscape of the genomic distribution and the expression of the F-box genes unveil genome plasticity in hexaploid wheat during grain development and in response to heat and drought stress. 2021. Claire Guérin, Saïd Mouzeyar and Jane Roche
Table S4: List of the 1,206 TaFBX coding genes that were found differentially expressed during wheat embryogenesis and endosperm development by Xiang et al. (2019) [47]. The localisation of each gene on the wheat genome pseudomolecule is indicated according to the sequence released by the IWGSC [1].
id_gene	Gene start position	Chromosomal region
TraesCS2B02G570000	760884490	R3_chr2B
TraesCS2D02G541300	620508643	R3_chr2D
TraesCS2A02G539700	752091668	R3_chr2A
TraesCS1A02G217900	385900007	R2b_chr1A
TraesCS1B02G231300	415230692	R2b_chr1B
TraesCS1D02G219600	307350468	R2b_chr1D
TraesCS4B02G371400	656911031	R3_chr4B
TraesCS4D02G366000	509827442	R3_chr4D
TraesCS5A02G542900	698637157	R3_chr5A
TraesCS3A02G113600	80690817	R2a_chr3A
TraesCS1A02G399100	563775506	R3_chr1A
TraesCS1B02G400400	630923968	R3_chr1B
TraesCS1D02G406600	470185199	R3_chr1D
TraesCS2D02G048900	17832147	R1_chr2D
TraesCS3D02G020400	6863358	R1_chr3D
TraesCS3D02G059400	26075163	R1_chr3D
TraesCS3D02G115900	69502700	R2a_chr3D
TraesCS4A02G396000	670981832	R3_chr4A
TraesCS4A02G398200	673218088	R3_chr4A
TraesCS4D02G115700	96713623	R2a_chr4D
TraesCS5A02G023100	18681805	R1_chr5A
TraesCS5D02G025400	22797959	R1_chr5D
TraesCS5D02G038100	37140420	R1_chr5D
TraesCS6B02G114500	96883663	R2a_chr6B
TraesCS6D02G076300	40781425	R1_chr6D
TraesCS6D02G283600	390780954	R2b_chr6D
TraesCS7A02G145600	97023963	R2a_chr7A
TraesCS7A02G433300	626957736	R2b_chr7A
TraesCS7A02G483600	675115741	R3_chr7A
TraesCS7B02G255100	472330157	R2b_chr7B
TraesCS7B02G255200	472397238	R2b_chr7B
TraesCS7B02G332700	588245267	R2b_chr7B
TraesCS7D02G091000	54374329	R1_chr7D
TraesCS7D02G094100	56517313	R1_chr7D
TraesCS7D02G094200	56592748	R1_chr7D
TraesCS7D02G106800	64468253	R1_chr7D
TraesCS1A02G036800	20437173	R1_chr1A
TraesCS1A02G398900	563766880	R3_chr1A
TraesCS1B02G426500	652464518	R3_chr1B
TraesCS1B02G426600	652469060	R3_chr1B
TraesCS1B02G427000	652571459	R3_chr1B
TraesCS1B02G427100	652577749	R3_chr1B
TraesCS1B02G427300	652640256	R3_chr1B
TraesCS1D02G038700	18688162	R1_chr1D
TraesCS1D02G406100	470079123	R3_chr1D
TraesCS1D02G406300	470125812	R3_chr1D
TraesCS1D02G406500	470182123	R3_chr1D
TraesCS1D02G406800	470199885	R3_chr1D
TraesCS1D02G407700	470526141	R3_chr1D
TraesCS2A02G329900	562509588	R2b_chr2A
TraesCS2D02G332800	426434942	R2b_chr2D
TraesCS3A02G464300	698734678	R3_chr3A
TraesCS3B02G334000	540458291	R2b_chr3B
TraesCS3D02G299400	414630827	R2b_chr3D
TraesCS3D02G458900	564145529	R3_chr3D
TraesCS4A02G396100	670987203	R3_chr4A
TraesCS6B02G065000	43146373	R1_chr6B
TraesCS7D02G093500	55786706	R1_chr7D
TraesCS7D02G187900	140321590	R2a_chr7D
TraesCS7D02G418100	537670683	R2b_chr7D
TraesCS2A02G096900	50918108	R2a_chr2A
TraesCS2D02G097000	49256672	R2a_chr2D
TraesCS6B02G018600	11542012	R1_chr6B
TraesCS3A02G464900	699534660	R3_chr3A
TraesCS4B02G232400	483910097	R2b_chr4B
TraesCS1B02G059300	41841692	R1_chr1B
TraesCS1B02G333500	560021191	R3_chr1B
TraesCS1D02G321000	414569247	R3_chr1D
TraesCS2B02G107900	69005434	R2a_chr2B
TraesCS2D02G078200	33545996	R1_chr2D
TraesCS2D02G463300	569138727	R3_chr2D
TraesCS3A02G082000	53205524	R1_chr3A
TraesCS3A02G465200	699633761	R3_chr3A
TraesCS3B02G445900	685394666	R2b_chr3B
TraesCS3B02G509200	753558242	R3_chr3B
TraesCS3D02G460500	565453474	R3_chr3D
TraesCS3D02G460900	565643352	R3_chr3D
TraesCS3D02G463900	567903851	R3_chr3D
TraesCS3D02G465200	569119647	R3_chr3D
TraesCS4A02G373400	648795295	R3_chr4A
TraesCS4B02G061700	53075530	R2a_chr4B
TraesCS4B02G232500	483939429	R2b_chr4B
TraesCS4D02G233700	394193834	R2b_chr4D
TraesCS4D02G233800	394301379	R2b_chr4D
TraesCS5A02G253900	469902050	R3_chr5A
TraesCS5A02G254000	470036438	R3_chr5A
TraesCS5A02G254200	470080945	R3_chr5A
TraesCS5A02G326500	536854732	R3_chr5A
TraesCS5B02G252800	435775002	R3_chr5B
TraesCS5B02G252900	435946725	R3_chr5B
TraesCS5B02G253300	436166729	R3_chr5B
TraesCS5B02G253400	436212803	R3_chr5B
TraesCS5B02G253600	436247184	R3_chr5B
TraesCS5B02G327000	511066169	R3_chr5B
TraesCS5D02G261500	367814944	R3_chr5D
TraesCS5D02G261600	367984733	R3_chr5D
TraesCS5D02G261700	367994177	R3_chr5D
TraesCS5D02G262100	368248490	R3_chr5D
TraesCS6D02G018600	7567941	R1_chr6D
TraesCS7A02G075300	41048806	R1_chr7A
TraesCS7A02G440800	635076224	R2b_chr7A
TraesCS7A02G441000	635095631	R2b_chr7A
TraesCS7B02G387700	653884846	R2b_chr7B
TraesCS7B02G413000	680854972	R3_chr7B
TraesCS7D02G070800	41601877	R1_chr7D
TraesCS7D02G493500	601495835	R3_chr7D
TraesCS7D02G493600	601699997	R3_chr7D
TraesCSU02G061900	48324703	_chrUn
TraesCS2A02G093500	47796191	R2a_chr2A
TraesCS3A02G466000	699983605	R3_chr3A
TraesCS3A02G469700	702019661	R3_chr3A
TraesCS3D02G027000	9132089	R1_chr3D
TraesCS3D02G406600	520428002	R2b_chr3D
TraesCS3D02G463100	567220299	R3_chr3D
TraesCS3D02G463200	567224129	R3_chr3D
TraesCS3D02G463400	567301981	R3_chr3D
TraesCS6A02G373600	596778678	R3_chr6A
TraesCS7D02G471500	585290394	R3_chr7D
TraesCS7B02G397900	664046167	R3_chr7B
TraesCS1D02G046600	26270190	R1_chr1D
TraesCS1A02G227500	398138682	R2b_chr1A
TraesCS3B02G502200	746287297	R3_chr3B
TraesCS1A02G085700	71725161	R2a_chr1A
TraesCS1A02G227400	398133302	R2b_chr1A
TraesCS1B02G102900	113026336	R2a_chr1B
TraesCS1B02G358200	587977323	R3_chr1B
TraesCS1B02G475600	684045356	R3_chr1B
TraesCS1D02G346900	434269267	R3_chr1D
TraesCS1D02G441100	486244596	R3_chr1D
TraesCS2A02G073700	32506429	R1_chr2A
TraesCS2A02G555900	760120874	R3_chr2A
TraesCS2B02G088600	49981634	R1_chr2B
TraesCS3A02G213700	386224216	C_chr3A
TraesCS3A02G282200	510722001	R2b_chr3A
TraesCS3A02G282300	510830209	R2b_chr3A
TraesCS3A02G369800	620757755	R2b_chr3A
TraesCS3A02G386700	636128855	R2b_chr3A
TraesCS3A02G460300	696478105	R3_chr3A
TraesCS3A02G460500	696639213	R3_chr3A
TraesCS3B02G244400	386533483	C_chr3B
TraesCS3B02G244500	387185446	C_chr3B
TraesCS3B02G315900	507388820	R2b_chr3B
TraesCS3B02G422100	659078995	R2b_chr3B
TraesCS3B02G463200	706029148	R2b_chr3B
TraesCS3B02G463300	706185491	R2b_chr3B
TraesCS3B02G499900	744513016	R3_chr3B
TraesCS3B02G500200	744546843	R3_chr3B
TraesCS3B02G500600	744730920	R3_chr3B
TraesCS3B02G500900	745203449	R3_chr3B
TraesCS3B02G501400	745450619	R3_chr3B
TraesCS3B02G501600	745548799	R3_chr3B
TraesCS3B02G502700	746856492	R3_chr3B
TraesCS3B02G502900	747096282	R3_chr3B
TraesCS3D02G087700	44210989	R1_chr3D
TraesCS3D02G216300	293197092	R2b_chr3D
TraesCS3D02G216400	293611807	R2b_chr3D
TraesCS3D02G282200	390200423	R2b_chr3D
TraesCS3D02G282300	390412849	R2b_chr3D
TraesCS3D02G382400	498118349	R2b_chr3D
TraesCS3D02G398500	513387384	R2b_chr3D
TraesCS3D02G422000	533960349	R2b_chr3D
TraesCS3D02G422100	534117531	R2b_chr3D
TraesCS3D02G452800	560235163	R3_chr3D
TraesCS3D02G453400	560553892	R3_chr3D
TraesCS3D02G453500	560642385	R3_chr3D
TraesCS3D02G453800	560785953	R3_chr3D
TraesCS3D02G454000	560828986	R3_chr3D
TraesCS4B02G119000	139549233	R2a_chr4B
TraesCS4B02G119100	139572236	R2a_chr4B
TraesCS4D02G117200	97962506	R2a_chr4D
TraesCS4D02G117300	97970244	R2a_chr4D
TraesCS4D02G117500	98015868	R2a_chr4D
TraesCS5A02G065800	72229854	R2a_chr5A
TraesCS5B02G274700	460497527	R3_chr5B
TraesCS5B02G456300	631391998	R3_chr5B
TraesCS5B02G479500	652100903	R3_chr5B
TraesCS5B02G555500	704725669	R3_chr5B
TraesCS5D02G233500	341033276	R2b_chr5D
TraesCS5D02G269700	373217114	R3_chr5D
TraesCS6A02G077700	47886741	R2a_chr6A
TraesCS6A02G078000	48038742	R2a_chr6A
TraesCS6A02G112300	81194227	R2a_chr6A
TraesCS6A02G113500	83438087	R2a_chr6A
TraesCS6A02G113700	83647023	R2a_chr6A
TraesCS6B02G104100	82958690	R2a_chr6B
TraesCS6B02G140800	140333562	R2a_chr6B
TraesCS6B02G320700	567823164	R2b_chr6B
TraesCS6D02G101500	65054533	R2a_chr6D
TraesCS6D02G101900	65343485	R2a_chr6D
TraesCS6D02G107200	71029857	R2a_chr6D
TraesCS6D02G123500	88703534	R2a_chr6D
TraesCS7A02G163000	119130073	R2a_chr7A
TraesCS7A02G163100	119608298	R2a_chr7A
TraesCS7A02G379800	555481226	R2b_chr7A
TraesCS7B02G068500	73685768	R2a_chr7B
TraesCS7B02G068900	74347575	R2a_chr7B
TraesCS7B02G434800	701904868	R3_chr7B
TraesCS7D02G376300	486576489	R2b_chr7D
TraesCS7D02G376500	486731183	R2b_chr7D
TraesCS7D02G508900	612517568	R3_chr7D
TraesCS7D02G517100	616221752	R3_chr7D
TraesCS7D02G517400	616258238	R3_chr7D
TraesCS7D02G517500	616277431	R3_chr7D
TraesCS7D02G518700	617029684	R3_chr7D
TraesCSU02G142400	143849490	_chrUn
TraesCS1A02G063300	44367067	R1_chr1A
TraesCS1A02G085900	71790263	R2a_chr1A
TraesCS1B02G102800	112866230	R2a_chr1B
TraesCS1B02G317800	542630394	R3_chr1B
TraesCS1B02G396400	628033112	R3_chr1B
TraesCS1B02G467400	677257494	R3_chr1B
TraesCS1D02G306300	403377894	R3_chr1D
TraesCS1D02G416100	475173686	R3_chr1D
TraesCS1D02G441300	486334336	R3_chr1D
TraesCS2A02G076800	34503419	R1_chr2A
TraesCS2A02G082900	37971338	R1_chr2A
TraesCS2A02G178800	137565967	R2a_chr2A
TraesCS2A02G342400	579447001	R2b_chr2A
TraesCS2B02G277700	383378963	C_chr2B
TraesCS2B02G469900	666425869	R3_chr2B
TraesCS2D02G259500	315501544	C_chr2D
TraesCS2D02G327500	420741885	R2b_chr2D
TraesCS2D02G559800	632421977	R3_chr2D
TraesCS3A02G128800	106403415	R2a_chr3A
TraesCS3B02G147900	139224204	R2a_chr3B
TraesCS3B02G503300	747495216	R3_chr3B
TraesCS3D02G129700	89803164	R2a_chr3D
TraesCS3D02G305900	419875773	R2b_chr3D
TraesCS4B02G365300	653412910	R3_chr4B
TraesCS4D02G113000	93612964	R2a_chr4D
TraesCS5A02G069200	77791743	R2a_chr5A
TraesCS5A02G069300	77797820	R2a_chr5A
TraesCS5A02G085700	113611878	R2a_chr5A
TraesCS5A02G169800	362378681	R2b_chr5A
TraesCS5A02G274900	484445626	R3_chr5A
TraesCS5B02G057900	63635280	R2a_chr5B
TraesCS5B02G074700	88860930	R2a_chr5B
TraesCS5B02G075600	90183992	R2a_chr5B
TraesCS5B02G166600	308793554	R2b_chr5B
TraesCS5B02G272200	457397912	R3_chr5B
TraesCS5B02G274100	459557449	R3_chr5B
TraesCS5B02G280600	466223808	R3_chr5B
TraesCS5B02G357600	536801097	R3_chr5B
TraesCS5D02G080300	80301504	R2a_chr5D
TraesCS5D02G081300	81737042	R2a_chr5D
TraesCS5D02G361100	440729049	R3_chr5D
TraesCS5D02G362900	441125787	R3_chr5D
TraesCS6A02G048500	24774002	R1_chr6A
TraesCS6B02G099700	77616761	R2a_chr6B
TraesCS6B02G162000	166595186	R2a_chr6B
TraesCS6B02G204900	255279873	C_chr6B
TraesCS6D02G053200	25642631	R1_chr6D
TraesCS6D02G075700	39491410	R1_chr6D
TraesCS6D02G107300	71053320	R2a_chr6D
TraesCS7A02G450900	644443283	R2b_chr7A
TraesCS7A02G451000	644459253	R2b_chr7A
TraesCS7A02G519300	703604149	R3_chr7A
TraesCS7B02G263200	483867815	R2b_chr7B
TraesCS7B02G280900	513771675	R2b_chr7B
TraesCS7B02G281100	513958346	R2b_chr7B
TraesCS7B02G350600	607911188	R2b_chr7B
TraesCS7B02G350700	607938218	R2b_chr7B
TraesCS7B02G375100	640514206	R2b_chr7B
TraesCS7B02G434900	701924849	R3_chr7B
TraesCS7B02G435100	701993940	R3_chr7B
TraesCS7D02G358500	461401921	R2b_chr7D
TraesCS7D02G376100	486169159	R2b_chr7D
TraesCS7D02G440100	560224171	R3_chr7D
TraesCS7D02G505800	611075076	R3_chr7D
TraesCS7D02G508600	612406316	R3_chr7D
TraesCS7D02G509600	612965757	R3_chr7D
TraesCSU02G026100	26734441	_chrUn
TraesCSU02G138500	126932144	_chrUn
TraesCSU02G143800	153436603	_chrUn
TraesCSU02G226200	335210814	_chrUn
TraesCS1A02G033100	15441465	R1_chr1A
TraesCS1A02G036500	20246289	R1_chr1A
TraesCS1A02G173500	309466082	R2b_chr1A
TraesCS1A02G246100	435406621	R2b_chr1A
TraesCS1A02G259400	452455333	R2b_chr1A
TraesCS1A02G277800	473417097	R2b_chr1A
TraesCS1A02G283700	481631319	R3_chr1A
TraesCS1A02G346700	533146397	R3_chr1A
TraesCS1A02G351100	535487137	R3_chr1A
TraesCS1A02G371100	548438879	R3_chr1A
TraesCS1A02G379500	551533816	R3_chr1A
TraesCS1A02G391200	558334704	R3_chr1A
TraesCS1A02G400900	564574666	R3_chr1A
TraesCS1A02G408600	570423602	R3_chr1A
TraesCS1A02G428600	582361906	R3_chr1A
TraesCS1A02G431000	583365876	R3_chr1A
TraesCS1B02G041200	20588374	R1_chr1B
TraesCS1B02G091100	92326955	R2a_chr1B
TraesCS1B02G114700	134437923	R2a_chr1B
TraesCS1B02G114800	134576283	R2a_chr1B
TraesCS1B02G132200	166080182	R2a_chr1B
TraesCS1B02G154100	255511161	C_chr1B
TraesCS1B02G171100	303681282	R2b_chr1B
TraesCS1B02G190900	341750514	R2b_chr1B
TraesCS1B02G218600	395968718	R2b_chr1B
TraesCS1B02G258500	455359824	R2b_chr1B
TraesCS1B02G286700	498855266	R2b_chr1B
TraesCS1B02G342700	571171727	R3_chr1B
TraesCS1B02G360600	589069709	R3_chr1B
TraesCS1B02G379500	612828190	R3_chr1B
TraesCS1B02G390500	623963501	R3_chr1B
TraesCS1B02G407200	634313779	R3_chr1B
TraesCS1B02G411400	637623969	R3_chr1B
TraesCS1B02G429600	654241515	R3_chr1B
TraesCS1B02G465800	676272998	R3_chr1B
TraesCS1D02G034100	14479949	R1_chr1D
TraesCS1D02G038100	18243567	R1_chr1D
TraesCS1D02G065900	47651465	R2a_chr1D
TraesCS1D02G115200	111005357	C_chr1D
TraesCS1D02G136800	183031684	R2b_chr1D
TraesCS1D02G165300	236323363	R2b_chr1D
TraesCS1D02G208300	294220732	R2b_chr1D
TraesCS1D02G277000	373997271	R2b_chr1D
TraesCS1D02G349500	435755014	R3_chr1D
TraesCS1D02G367200	447222716	R3_chr1D
TraesCS1D02G386700	459627780	R3_chr1D
TraesCS1D02G392600	462489164	R3_chr1D
TraesCS1D02G415800	474904659	R3_chr1D
TraesCS1D02G437800	485093413	R3_chr1D
TraesCS1D02G437900	485103347	R3_chr1D
TraesCS1D02G440200	485756126	R3_chr1D
TraesCS2A02G050700	19906603	R1_chr2A
TraesCS2A02G074400	32865329	R1_chr2A
TraesCS2A02G111800	63140954	R2a_chr2A
TraesCS2A02G119000	69300609	R2a_chr2A
TraesCS2A02G124500	73384662	R2a_chr2A
TraesCS2A02G180500	139512164	R2a_chr2A
TraesCS2A02G303500	520563121	R2b_chr2A
TraesCS2A02G390300	639697264	R2b_chr2A
TraesCS2A02G522200	744642776	R3_chr2A
TraesCS2A02G552600	758526616	R3_chr2A
TraesCS2A02G575300	770012003	R3_chr2A
TraesCS2A02G577100	771329838	R3_chr2A
TraesCS2B02G071000	37577524	R1_chr2B
TraesCS2B02G146400	112470204	R2a_chr2B
TraesCS2B02G147000	113171443	R2a_chr2B
TraesCS2B02G242700	246576692	R2a_chr2B
TraesCS2B02G320100	456177430	R2b_chr2B
TraesCS2B02G332200	475301267	R2b_chr2B
TraesCS2B02G345700	492619022	R2b_chr2B
TraesCS2B02G378200	541093278	R2b_chr2B
TraesCS2B02G442600	636090905	R2b_chr2B
TraesCS2B02G479000	676194648	R3_chr2B
TraesCS2B02G479100	676477865	R3_chr2B
TraesCS2B02G479200	676590790	R3_chr2B
TraesCS2B02G479300	676680382	R3_chr2B
TraesCS2B02G512800	708186508	R3_chr2B
TraesCS2B02G514900	709832528	R3_chr2B
TraesCS2B02G520400	715024033	R3_chr2B
TraesCS2B02G599100	781807756	R3_chr2B
TraesCS2B02G599200	781828446	R3_chr2B
TraesCS2B02G610300	789951203	R3_chr2B
TraesCS2D02G188900	132296078	R2a_chr2D
TraesCS2D02G189000	132699872	R2a_chr2D
TraesCS2D02G302000	385279540	R2b_chr2D
TraesCS2D02G311900	401285603	R2b_chr2D
TraesCS2D02G320100	411415299	R2b_chr2D
TraesCS2D02G320400	411701273	R2b_chr2D
TraesCS2D02G326700	420167407	R2b_chr2D
TraesCS2D02G365500	470240499	R2b_chr2D
TraesCS2D02G388300	493884083	R2b_chr2D
TraesCS2D02G419300	533253215	R3_chr2D
TraesCS2D02G419500	533669915	R3_chr2D
TraesCS2D02G420800	534736352	R3_chr2D
TraesCS2D02G492500	590238051	R3_chr2D
TraesCS2D02G554600	628939335	R3_chr2D
TraesCS2D02G601100	651433805	R3_chr2D
TraesCS3A02G096100	61320314	R1_chr3A
TraesCS3A02G108600	74361780	R2a_chr3A
TraesCS3A02G158900	157045170	R2a_chr3A
TraesCS3A02G192000	247734065	R2a_chr3A
TraesCS3A02G296700	531451779	R2b_chr3A
TraesCS3A02G326200	571412238	R2b_chr3A
TraesCS3A02G372500	623061994	R2b_chr3A
TraesCS3A02G390000	638293185	R2b_chr3A
TraesCS3A02G411300	655570627	R2b_chr3A
TraesCS3A02G453900	692316436	R3_chr3A
TraesCS3A02G454000	692495465	R3_chr3A
TraesCS3A02G458300	695516657	R3_chr3A
TraesCS3A02G470400	702421638	R3_chr3A
TraesCS3A02G511800	731227377	R3_chr3A
TraesCS3A02G514300	733045867	R3_chr3A
TraesCS3A02G514600	733334864	R3_chr3A
TraesCS3A02G514800	733437562	R3_chr3A
TraesCS3A02G515200	733481366	R3_chr3A
TraesCS3A02G515500	733624377	R3_chr3A
TraesCS3A02G516100	733917392	R3_chr3A
TraesCS3A02G518400	735866040	R3_chr3A
TraesCS3A02G529000	742789375	R3_chr3A
TraesCS3B02G089200	59065965	R1_chr3B
TraesCS3B02G111900	78233306	R2a_chr3B
TraesCS3B02G145100	133383648	R2a_chr3B
TraesCS3B02G179000	186095221	R2a_chr3B
TraesCS3B02G184000	197794986	R2a_chr3B
TraesCS3B02G189900	202001154	R2a_chr3B
TraesCS3B02G220900	271824404	C_chr3B
TraesCS3B02G355500	565730080	R2b_chr3B
TraesCS3B02G360100	571885949	R2b_chr3B
TraesCS3B02G368000	580207171	R2b_chr3B
TraesCS3B02G404900	640076369	R2b_chr3B
TraesCS3B02G410600	647468221	R2b_chr3B
TraesCS3B02G480600	728618196	R3_chr3B
TraesCS3B02G481200	728890875	R3_chr3B
TraesCS3B02G491000	737072854	R3_chr3B
TraesCS3B02G492700	738591721	R3_chr3B
TraesCS3B02G492800	738625757	R3_chr3B
TraesCS3B02G506300	749980846	R3_chr3B
TraesCS3B02G533400	773749226	R3_chr3B
TraesCS3B02G569600	801190755	R3_chr3B
TraesCS3B02G583000	810954391	R3_chr3B
TraesCS3B02G583100	810972060	R3_chr3B
TraesCS3B02G583300	811042869	R3_chr3B
TraesCS3B02G584100	811181773	R3_chr3B
TraesCS3B02G585900	812603993	R3_chr3B
TraesCS3D02G062400	27564411	R1_chr3D
TraesCS3D02G063900	28218346	R1_chr3D
TraesCS3D02G075300	36358977	R1_chr3D
TraesCS3D02G127000	84882617	R2a_chr3D
TraesCS3D02G195100	188818197	C_chr3D
TraesCS3D02G249700	349855057	R2b_chr3D
TraesCS3D02G323400	436177893	R2b_chr3D
TraesCS3D02G329900	442756036	R2b_chr3D
TraesCS3D02G365400	479630901	R2b_chr3D
TraesCS3D02G370900	484675838	R2b_chr3D
TraesCS3D02G437800	548715449	R3_chr3D
TraesCS3D02G437900	548728671	R3_chr3D
TraesCS3D02G446300	555144792	R3_chr3D
TraesCS3D02G446500	555306006	R3_chr3D
TraesCS3D02G446600	555314670	R3_chr3D
TraesCS3D02G456600	562460848	R3_chr3D
TraesCS3D02G456800	562511781	R3_chr3D
TraesCS3D02G481100	579399669	R3_chr3D
TraesCS3D02G481500	579582859	R3_chr3D
TraesCS3D02G523400	604125024	R3_chr3D
TraesCS4A02G018700	12169944	R1_chr4A
TraesCS4A02G019200	12402692	R1_chr4A
TraesCS4A02G021200	14358911	R1_chr4A
TraesCS4A02G042900	36101850	R1_chr4A
TraesCS4A02G049600	40437808	R1_chr4A
TraesCS4A02G060300	56511293	R2a_chr4A
TraesCS4A02G215700	514344462	R2b_chr4A
TraesCS4A02G256400	567708386	R2b_chr4A
TraesCS4A02G309100	602382165	R3_chr4A
TraesCS4A02G331000	615457708	R3_chr4A
TraesCS4A02G332400	616664526	R3_chr4A
TraesCS4A02G347900	625544105	R3_chr4A
TraesCS4A02G372700	647321491	R3_chr4A
TraesCS4A02G379000	656500730	R3_chr4A
TraesCS4A02G435700	705641476	R3_chr4A
TraesCS4A02G465100	728554313	R3_chr4A
TraesCS4A02G473800	733640450	R3_chr4A
TraesCS4A02G473900	733672307	R3_chr4A
TraesCS4B02G058300	49460992	R2a_chr4B
TraesCS4B02G095100	97925719	R2a_chr4B
TraesCS4B02G100500	106060426	R2a_chr4B
TraesCS4B02G183800	403056016	R2b_chr4B
TraesCS4B02G255100	520231890	R2b_chr4B
TraesCS4B02G255300	520238879	R2b_chr4B
TraesCS4B02G285300	568719667	R3_chr4B
TraesCS4B02G392900	667680560	R3_chr4B
TraesCS4D02G097100	73998086	R2a_chr4D
TraesCS4D02G099800	77028386	R2a_chr4D
TraesCS4D02G100100	77126282	R2a_chr4D
TraesCS4D02G237200	399190339	R2b_chr4D
TraesCS4D02G263600	434467428	R3_chr4D
TraesCS4D02G283900	455532283	R3_chr4D
TraesCS5A02G005000	3315225	R1_chr5A
TraesCS5A02G037300	34527428	R1_chr5A
TraesCS5A02G058400	57367264	R2a_chr5A
TraesCS5A02G073200	85256837	R2a_chr5A
TraesCS5A02G075400	90626133	R2a_chr5A
TraesCS5A02G142800	316518625	R2b_chr5A
TraesCS5A02G183400	382782423	R2b_chr5A
TraesCS5A02G192600	396227249	R2b_chr5A
TraesCS5A02G236500	452110987	R3_chr5A
TraesCS5A02G252500	468861214	R3_chr5A
TraesCS5A02G272100	481933573	R3_chr5A
TraesCS5A02G297600	505353503	R3_chr5A
TraesCS5A02G326000	536676487	R3_chr5A
TraesCS5A02G326600	536871210	R3_chr5A
TraesCS5A02G339400	546704796	R3_chr5A
TraesCS5A02G380200	577932053	R3_chr5A
TraesCS5A02G417700	606057248	R3_chr5A
TraesCS5A02G431300	615299730	R3_chr5A
TraesCS5A02G431400	615307285	R3_chr5A
TraesCS5A02G451000	632875336	R3_chr5A
TraesCS5A02G458500	638813522	R3_chr5A
TraesCS5A02G458800	639099714	R3_chr5A
TraesCS5A02G471800	648771004	R3_chr5A
TraesCS5A02G507700	671978784	R3_chr5A
TraesCS5B02G026900	26008911	R1_chr5B
TraesCS5B02G027900	26950509	R1_chr5B
TraesCS5B02G042500	47124202	R1_chr5B
TraesCS5B02G058300	64257777	R2a_chr5B
TraesCS5B02G059500	65588340	R2a_chr5B
TraesCS5B02G079700	96907465	R2a_chr5B
TraesCS5B02G080800	100040645	R2a_chr5B
TraesCS5B02G181000	330121572	R2b_chr5B
TraesCS5B02G181100	330431774	R2b_chr5B
TraesCS5B02G181600	331251863	R2b_chr5B
TraesCS5B02G206400	375657077	R2b_chr5B
TraesCS5B02G235000	414829703	R2b_chr5B
TraesCS5B02G251200	433870846	R3_chr5B
TraesCS5B02G253200	436157262	R3_chr5B
TraesCS5B02G272400	457965148	R3_chr5B
TraesCS5B02G284300	469994103	R3_chr5B
TraesCS5B02G310200	492264143	R3_chr5B
TraesCS5B02G326900	511057660	R3_chr5B
TraesCS5B02G356600	536317971	R3_chr5B
TraesCS5B02G393600	571636297	R3_chr5B
TraesCS5B02G453700	626251111	R3_chr5B
TraesCS5B02G459500	635378252	R3_chr5B
TraesCS5B02G459900	635516933	R3_chr5B
TraesCS5B02G467700	641404433	R3_chr5B
TraesCS5B02G467800	641429144	R3_chr5B
TraesCS5B02G505700	671343106	R3_chr5B
TraesCS5B02G505800	671357236	R3_chr5B
TraesCS5B02G506200	671707622	R3_chr5B
TraesCS5B02G525000	685072618	R3_chr5B
TraesCS5B02G544300	697030706	R3_chr5B
TraesCS5D02G006900	5795547	R1_chr5D
TraesCS5D02G011700	6357306	R1_chr5D
TraesCS5D02G035500	34891231	R1_chr5D
TraesCS5D02G049900	47334139	R2a_chr5D
TraesCS5D02G058300	54938306	R2a_chr5D
TraesCS5D02G069500	66769762	R2a_chr5D
TraesCS5D02G086100	91554204	R2a_chr5D
TraesCS5D02G086600	91867349	R2a_chr5D
TraesCS5D02G088900	95322124	R2a_chr5D
TraesCS5D02G092100	100127892	R2a_chr5D
TraesCS5D02G174900	274572692	R2b_chr5D
TraesCS5D02G243500	351787560	R3_chr5D
TraesCS5D02G260100	366675553	R3_chr5D
TraesCS5D02G261900	368033438	R3_chr5D
TraesCS5D02G280300	381822016	R3_chr5D
TraesCS5D02G292400	390014316	R3_chr5D
TraesCS5D02G292600	390258955	R3_chr5D
TraesCS5D02G316500	410347881	R3_chr5D
TraesCS5D02G332600	423324483	R3_chr5D
TraesCS5D02G332700	423330411	R3_chr5D
TraesCS5D02G333000	423372359	R3_chr5D
TraesCS5D02G340800	429150841	R3_chr5D
TraesCS5D02G343700	431619089	R3_chr5D
TraesCS5D02G361300	440789631	R3_chr5D
TraesCS5D02G389900	458875005	R3_chr5D
TraesCS5D02G438900	492571006	R3_chr5D
TraesCS5D02G461300	505422296	R3_chr5D
TraesCS5D02G468200	509651697	R3_chr5D
TraesCS5D02G469500	510493523	R3_chr5D
TraesCS5D02G484300	520580630	R3_chr5D
TraesCS5D02G506600	532273697	R3_chr5D
TraesCS5D02G506800	532284645	R3_chr5D
TraesCS5D02G521400	542411564	R3_chr5D
TraesCS5D02G523800	543445096	R3_chr5D
TraesCS5D02G528700	545526025	R3_chr5D
TraesCS5D02G541700	552422850	R3_chr5D
TraesCS6A02G006800	2731988	R1_chr6A
TraesCS6A02G007500	2974933	R1_chr6A
TraesCS6A02G007700	3017481	R1_chr6A
TraesCS6A02G015700	7733339	R1_chr6A
TraesCS6A02G056000	29498264	R1_chr6A
TraesCS6A02G057200	30041847	R1_chr6A
TraesCS6A02G057600	30426592	R1_chr6A
TraesCS6A02G057800	30458616	R1_chr6A
TraesCS6A02G058900	31163606	R1_chr6A
TraesCS6A02G062000	33188507	R1_chr6A
TraesCS6A02G062200	33261153	R1_chr6A
TraesCS6A02G063600	34013942	R1_chr6A
TraesCS6A02G063700	34033068	R1_chr6A
TraesCS6A02G066700	35563612	R1_chr6A
TraesCS6A02G073500	40543317	R1_chr6A
TraesCS6A02G075800	46296427	R2a_chr6A
TraesCS6A02G076400	46716820	R2a_chr6A
TraesCS6A02G083500	52039111	R2a_chr6A
TraesCS6A02G083600	52118829	R2a_chr6A
TraesCS6A02G100400	67644721	R2a_chr6A
TraesCS6A02G114700	84696569	R2a_chr6A
TraesCS6A02G140700	115348287	R2a_chr6A
TraesCS6A02G146300	125262279	R2a_chr6A
TraesCS6A02G162200	157424939	R2a_chr6A
TraesCS6A02G319400	554836590	R2b_chr6A
TraesCS6A02G340700	573638297	R3_chr6A
TraesCS6A02G358200	588355679	R3_chr6A
TraesCS6A02G358300	588411553	R3_chr6A
TraesCS6A02G369600	594990860	R3_chr6A
TraesCS6A02G389500	604959412	R3_chr6A
TraesCS6A02G396800	608711951	R3_chr6A
TraesCS6A02G397000	608861315	R3_chr6A
TraesCS6A02G397500	608969706	R3_chr6A
TraesCS6A02G397700	609005091	R3_chr6A
TraesCS6A02G406900	612112184	R3_chr6A
TraesCS6A02G407000	612126029	R3_chr6A
TraesCS6A02G407500	612293567	R3_chr6A
TraesCS6A02G407600	612302476	R3_chr6A
TraesCS6A02G407900	613081604	R3_chr6A
TraesCS6B02G013700	8420620	R1_chr6B
TraesCS6B02G022100	13961457	R1_chr6B
TraesCS6B02G022700	14252072	R1_chr6B
TraesCS6B02G060500	40253646	R1_chr6B
TraesCS6B02G074500	51140364	R1_chr6B
TraesCS6B02G083400	60598120	R2a_chr6B
TraesCS6B02G084600	61794440	R2a_chr6B
TraesCS6B02G085300	62129610	R2a_chr6B
TraesCS6B02G093600	69550859	R2a_chr6B
TraesCS6B02G103100	81010994	R2a_chr6B
TraesCS6B02G103600	82010366	R2a_chr6B
TraesCS6B02G103700	82157928	R2a_chr6B
TraesCS6B02G112600	95238087	R2a_chr6B
TraesCS6B02G128400	123913009	R2a_chr6B
TraesCS6B02G130000	126608291	R2a_chr6B
TraesCS6B02G142100	142090162	R2a_chr6B
TraesCS6B02G163400	169481978	R2a_chr6B
TraesCS6B02G189200	219015632	R2a_chr6B
TraesCS6B02G288900	520087397	R2b_chr6B
TraesCS6B02G372500	646010949	R2b_chr6B
TraesCS6B02G390700	665037764	R3_chr6B
TraesCS6B02G390800	665133221	R3_chr6B
TraesCS6B02G391000	665418450	R3_chr6B
TraesCS6B02G405000	680532089	R3_chr6B
TraesCS6B02G405800	680739044	R3_chr6B
TraesCS6B02G406500	680936395	R3_chr6B
TraesCS6B02G406700	680993406	R3_chr6B
TraesCS6B02G429800	697675114	R3_chr6B
TraesCS6B02G429900	697711470	R3_chr6B
TraesCS6B02G436900	704184709	R3_chr6B
TraesCS6B02G451600	710202013	R3_chr6B
TraesCS6B02G451900	710643262	R3_chr6B
TraesCS6B02G453100	711695675	R3_chr6B
TraesCS6B02G453200	711703542	R3_chr6B
TraesCS6B02G453800	711758174	R3_chr6B
TraesCS6D02G052300	24882286	R1_chr6D
TraesCS6D02G056900	27126984	R1_chr6D
TraesCS6D02G057500	27329169	R1_chr6D
TraesCS6D02G058800	27683795	R1_chr6D
TraesCS6D02G059400	27843311	R1_chr6D
TraesCS6D02G059600	27863924	R1_chr6D
TraesCS6D02G060700	28411475	R1_chr6D
TraesCS6D02G061100	28658412	R1_chr6D
TraesCS6D02G062600	29198129	R1_chr6D
TraesCS6D02G067100	32904237	R1_chr6D
TraesCS6D02G067600	33253632	R1_chr6D
TraesCS6D02G068700	34503411	R1_chr6D
TraesCS6D02G077200	41545385	R1_chr6D
TraesCS6D02G090300	56214891	R2a_chr6D
TraesCS6D02G119200	84281606	R2a_chr6D
TraesCS6D02G130100	96651076	R2a_chr6D
TraesCS6D02G133700	101243766	R2a_chr6D
TraesCS6D02G150100	123801766	R2a_chr6D
TraesCS6D02G249700	353040620	R2b_chr6D
TraesCS6D02G321400	428962254	R3_chr6D
TraesCS6D02G340800	439923036	R3_chr6D
TraesCS6D02G340900	440015528	R3_chr6D
TraesCS6D02G353800	449276149	R3_chr6D
TraesCS6D02G353900	449378464	R3_chr6D
TraesCS6D02G374100	458744751	R3_chr6D
TraesCS6D02G381500	461926274	R3_chr6D
TraesCS6D02G381700	462015085	R3_chr6D
TraesCS6D02G384600	462841504	R3_chr6D
TraesCS6D02G390600	465745084	R3_chr6D
TraesCS6D02G390800	465967109	R3_chr6D
TraesCS6D02G391300	466331387	R3_chr6D
TraesCS6D02G391800	466552817	R3_chr6D
TraesCS7A02G017800	7630503	R1_chr7A
TraesCS7A02G193100	150910871	R2a_chr7A
TraesCS7A02G198400	159700377	R2a_chr7A
TraesCS7A02G305400	430320162	R2b_chr7A
TraesCS7A02G325100	473238532	R2b_chr7A
TraesCS7A02G347300	510159794	R2b_chr7A
TraesCS7A02G347400	510380434	R2b_chr7A
TraesCS7A02G395500	574088993	R2b_chr7A
TraesCS7A02G408600	594558007	R2b_chr7A
TraesCS7A02G480400	672317557	R3_chr7A
TraesCS7A02G512500	699865907	R3_chr7A
TraesCS7A02G544400	720955355	R3_chr7A
TraesCS7A02G557200	729276743	R3_chr7A
TraesCS7B02G022600	21722110	R2a_chr7B
TraesCS7B02G022700	21822069	R2a_chr7B
TraesCS7B02G030200	28680162	R2a_chr7B
TraesCS7B02G066800	72321831	R2a_chr7B
TraesCS7B02G098400	113143814	R2a_chr7B
TraesCS7B02G225900	426527592	R2b_chr7B
TraesCS7B02G235800	440001141	R2b_chr7B
TraesCS7B02G235900	440007810	R2b_chr7B
TraesCS7B02G297400	534822683	R2b_chr7B
TraesCS7B02G303500	543189399	R2b_chr7B
TraesCS7B02G308300	552130073	R2b_chr7B
TraesCS7B02G382500	648380051	R2b_chr7B
TraesCS7B02G383200	648917868	R2b_chr7B
TraesCS7B02G383300	649015142	R2b_chr7B
TraesCS7B02G390500	656552342	R2b_chr7B
TraesCS7B02G424300	693258802	R3_chr7B
TraesCS7B02G446300	709516854	R3_chr7B
TraesCS7B02G446700	709592680	R3_chr7B
TraesCS7B02G466700	724170251	R3_chr7B
TraesCS7D02G015100	6492702	R1_chr7D
TraesCS7D02G015200	6583993	R1_chr7D
TraesCS7D02G079300	46823843	R1_chr7D
TraesCS7D02G121500	75358510	R1_chr7D
TraesCS7D02G188700	140864538	R2a_chr7D
TraesCS7D02G194400	151024708	R2a_chr7D
TraesCS7D02G205900	163255394	R2a_chr7D
TraesCS7D02G302300	382380861	R2b_chr7D
TraesCS7D02G321700	412017817	R2b_chr7D
TraesCS7D02G321800	412103958	R2b_chr7D
TraesCS7D02G331600	422856334	R2b_chr7D
TraesCS7D02G378600	489904622	R2b_chr7D
TraesCS7D02G401900	518797507	R2b_chr7D
TraesCS7D02G421700	541242869	R2b_chr7D
TraesCS7D02G459100	576608092	R3_chr7D
TraesCS7D02G467300	580743262	R3_chr7D
TraesCS7D02G467400	580765072	R3_chr7D
TraesCS7D02G467800	581273186	R3_chr7D
TraesCS7D02G473600	586508923	R3_chr7D
TraesCS7D02G474100	586757819	R3_chr7D
TraesCS7D02G493700	601787602	R3_chr7D
TraesCS7D02G529900	625121567	R3_chr7D
TraesCSU02G027800	27370948	_chrUn
TraesCSU02G044300	35324285	_chrUn
TraesCSU02G117400	101065308	_chrUn
TraesCSU02G163500	236202986	_chrUn
TraesCS1A02G056500	36774424	R1_chr1A
TraesCS1A02G057100	37468260	R1_chr1A
TraesCS1A02G091300	82952587	R2a_chr1A
TraesCS1A02G099900	96439746	R2a_chr1A
TraesCS1A02G100200	96455187	R2a_chr1A
TraesCS1A02G136000	212025958	C_chr1A
TraesCS1A02G144700	250554286	R2b_chr1A
TraesCS1A02G232300	405799327	R2b_chr1A
TraesCS1A02G279100	474703163	R2b_chr1A
TraesCS1A02G294400	489325667	R3_chr1A
TraesCS1A02G294500	489361197	R3_chr1A
TraesCS1A02G307800	499196325	R3_chr1A
TraesCS1A02G376000	550426464	R3_chr1A
TraesCS1B02G076000	58754267	R1_chr1B
TraesCS1B02G111300	129177735	R2a_chr1B
TraesCS1B02G111500	129513711	R2a_chr1B
TraesCS1B02G111600	129553416	R2a_chr1B
TraesCS1B02G119100	140300604	R2a_chr1B
TraesCS1B02G156200	263946784	C_chr1B
TraesCS1B02G162000	279776948	R2b_chr1B
TraesCS1B02G184400	331141170	R2b_chr1B
TraesCS1B02G218200	395310723	R2b_chr1B
TraesCS1B02G245600	434662224	R2b_chr1B
TraesCS1B02G269700	474262228	R2b_chr1B
TraesCS1B02G288100	501368843	R2b_chr1B
TraesCS1B02G305300	527880706	R2b_chr1B
TraesCS1B02G318500	543022263	R3_chr1B
TraesCS1B02G401200	631718677	R3_chr1B
TraesCS1B02G423000	645710595	R3_chr1B
TraesCS1B02G426700	652487422	R3_chr1B
TraesCS1B02G428100	653238909	R3_chr1B
TraesCS1D02G057200	37533695	R2a_chr1D
TraesCS1D02G057900	38251516	R2a_chr1D
TraesCS1D02G058100	38295532	R2a_chr1D
TraesCS1D02G092600	79051146	R2a_chr1D
TraesCS1D02G092800	79078619	R2a_chr1D
TraesCS1D02G092900	79088802	R2a_chr1D
TraesCS1D02G099900	87096351	R2a_chr1D
TraesCS1D02G138600	190479350	R2b_chr1D
TraesCS1D02G172900	246953315	R2b_chr1D
TraesCS1D02G207800	293934448	R2b_chr1D
TraesCS1D02G207900	293950014	R2b_chr1D
TraesCS1D02G232500	320735430	R2b_chr1D
TraesCS1D02G233600	322034205	R2b_chr1D
TraesCS1D02G233700	322132774	R2b_chr1D
TraesCS1D02G259200	351916706	R2b_chr1D
TraesCS1D02G278400	375957575	R2b_chr1D
TraesCS1D02G295700	394185648	R3_chr1D
TraesCS1D02G307200	403708739	R3_chr1D
TraesCS1D02G386600	459523642	R3_chr1D
TraesCS1D02G447800	490370637	R3_chr1D
TraesCS2A02G121700	71350667	R2a_chr2A
TraesCS2A02G142200	87855663	R2a_chr2A
TraesCS2A02G263100	416013849	R2b_chr2A
TraesCS2A02G264200	419190103	R2b_chr2A
TraesCS2A02G286200	485794364	R2b_chr2A
TraesCS2A02G408800	666031416	R3_chr2A
TraesCS2A02G475500	715967226	R3_chr2A
TraesCS2A02G475700	716170066	R3_chr2A
TraesCS2A02G586000	776499210	R3_chr2A
TraesCS2B02G063800	30442591	R1_chr2B
TraesCS2B02G089400	50413068	R1_chr2B
TraesCS2B02G143200	109936554	R2a_chr2B
TraesCS2B02G302900	429148493	C_chr2B
TraesCS2B02G363000	517384917	R2b_chr2B
TraesCS2B02G385500	548970401	R2b_chr2B
TraesCS2B02G499400	695516036	R3_chr2B
TraesCS2D02G057400	22843165	R1_chr2D
TraesCS2D02G064400	27654549	R1_chr2D
TraesCS2D02G110200	61235556	R2a_chr2D
TraesCS2D02G123600	72442636	R2a_chr2D
TraesCS2D02G124200	72702557	R2a_chr2D
TraesCS2D02G259700	315987161	C_chr2D
TraesCS2D02G260900	317869162	C_chr2D
TraesCS2D02G285000	360491508	R2b_chr2D
TraesCS2D02G406100	521532694	R3_chr2D
TraesCS2D02G475500	577829631	R3_chr2D
TraesCS2D02G600600	651285497	R3_chr2D
TraesCS3A02G017800	11351867	R1_chr3A
TraesCS3A02G041500	22250366	R1_chr3A
TraesCS3A02G144000	125490745	R2a_chr3A
TraesCS3A02G291000	521304634	R2b_chr3A
TraesCS3A02G367500	616472209	R2b_chr3A
TraesCS3A02G461800	697457504	R3_chr3A
TraesCS3A02G463100	697677193	R3_chr3A
TraesCS3B02G005700	3206539	R1_chr3B
TraesCS3B02G127600	106418210	R2a_chr3B
TraesCS3B02G137200	120627797	R2a_chr3B
TraesCS3B02G170600	171596489	R2a_chr3B
TraesCS3B02G300700	482348828	R2b_chr3B
TraesCS3B02G443700	684136862	R2b_chr3B
TraesCS3B02G463100	705997965	R2b_chr3B
TraesCS3B02G496600	740043019	R3_chr3B
TraesCS3B02G496900	740508042	R3_chr3B
TraesCS3B02G504300	748779561	R3_chr3B
TraesCS3B02G504600	749025864	R3_chr3B
TraesCS3B02G524200	766379525	R3_chr3B
TraesCS3B02G583500	811081096	R3_chr3B
TraesCS3D02G027100	9200922	R1_chr3D
TraesCS3D02G034400	12641623	R1_chr3D
TraesCS3D02G034600	12716981	R1_chr3D
TraesCS3D02G035000	12798645	R1_chr3D
TraesCS3D02G038700	14407191	R1_chr3D
TraesCS3D02G038800	14416593	R1_chr3D
TraesCS3D02G064000	28236786	R1_chr3D
TraesCS3D02G085200	42897411	R1_chr3D
TraesCS3D02G110900	64479081	R2a_chr3D
TraesCS3D02G290800	400993810	R2b_chr3D
TraesCS3D02G360400	474121550	R2b_chr3D
TraesCS3D02G449500	557724489	R3_chr3D
TraesCS3D02G455100	561456689	R3_chr3D
TraesCS3D02G455400	561711703	R3_chr3D
TraesCS3D02G457000	562539774	R3_chr3D
TraesCS3D02G464000	568007143	R3_chr3D
TraesCS3D02G523100	603964699	R3_chr3D
TraesCS3D02G523600	604237867	R3_chr3D
TraesCS4A02G009100	5525748	R1_chr4A
TraesCS4A02G018800	12211010	R1_chr4A
TraesCS4A02G215800	514355210	R2b_chr4A
TraesCS4A02G322900	610819029	R3_chr4A
TraesCS4A02G332600	616703061	R3_chr4A
TraesCS4A02G346700	625253506	R3_chr4A
TraesCS4A02G378500	656031374	R3_chr4A
TraesCS4A02G430700	701943080	R3_chr4A
TraesCS4A02G431100	702030138	R3_chr4A
TraesCS4A02G452800	717755354	R3_chr4A
TraesCS4A02G453100	717806085	R3_chr4A
TraesCS4A02G453200	717808909	R3_chr4A
TraesCS4B02G095900	99438482	R2a_chr4B
TraesCS4B02G100400	106049489	R2a_chr4B
TraesCS4B02G282300	565530727	R3_chr4B
TraesCS4B02G355800	646672694	R3_chr4B
TraesCS4B02G384500	663801983	R3_chr4B
TraesCS4B02G393800	667975646	R3_chr4B
TraesCS4D02G097000	73993653	R2a_chr4D
TraesCS4D02G100500	77297377	R2a_chr4D
TraesCS4D02G100600	77908495	R2a_chr4D
TraesCS4D02G281100	452316737	R3_chr4D
TraesCS4D02G281500	452563148	R3_chr4D
TraesCS4D02G284300	455650691	R3_chr4D
TraesCS4D02G304800	473753900	R3_chr4D
TraesCS4D02G349200	502420122	R3_chr4D
TraesCS5A02G053900	48969319	R2a_chr5A
TraesCS5A02G166500	355467046	R2b_chr5A
TraesCS5A02G208500	422023588	R2b_chr5A
TraesCS5A02G281100	490317123	R3_chr5A
TraesCS5A02G281500	490596129	R3_chr5A
TraesCS5A02G411100	599804198	R3_chr5A
TraesCS5A02G525000	685547555	R3_chr5A
TraesCS5B02G049300	55042453	R2a_chr5B
TraesCS5B02G141600	267306009	R2b_chr5B
TraesCS5B02G272500	457970659	R3_chr5B
TraesCS5B02G280100	466000450	R3_chr5B
TraesCS5B02G340500	525449721	R3_chr5B
TraesCS5B02G414800	589121746	R3_chr5B
TraesCS5B02G459400	635358927	R3_chr5B
TraesCS5B02G484200	655803558	R3_chr5B
TraesCS5B02G484600	656169896	R3_chr5B
TraesCS5B02G487000	658154469	R3_chr5B
TraesCS5B02G487200	658370262	R3_chr5B
TraesCS5B02G487500	658462026	R3_chr5B
TraesCS5B02G505500	671298285	R3_chr5B
TraesCS5B02G545700	697869544	R3_chr5B
TraesCS5B02G553900	703859762	R3_chr5B
TraesCS5D02G055200	51923300	R2a_chr5D
TraesCS5D02G155700	243997189	R2b_chr5D
TraesCS5D02G214500	324354581	R2b_chr5D
TraesCS5D02G288000	387626150	R3_chr5D
TraesCS5D02G289900	388337880	R3_chr5D
TraesCS5D02G346600	432783878	R3_chr5D
TraesCS5D02G461000	505361106	R3_chr5D
TraesCS5D02G461500	505463398	R3_chr5D
TraesCS5D02G463800	507422101	R3_chr5D
TraesCS5D02G487200	522157821	R3_chr5D
TraesCS5D02G541800	552444243	R3_chr5D
TraesCS5D02G541900	552688698	R3_chr5D
TraesCS6A02G006600	2719670	R1_chr6A
TraesCS6A02G023900	11886291	R1_chr6A
TraesCS6A02G025300	12481198	R1_chr6A
TraesCS6A02G027300	13738469	R1_chr6A
TraesCS6A02G038900	20126425	R1_chr6A
TraesCS6A02G057500	30421647	R1_chr6A
TraesCS6A02G073700	41500657	R1_chr6A
TraesCS6A02G102900	71953138	R2a_chr6A
TraesCS6A02G104200	73383137	R2a_chr6A
TraesCS6A02G111300	80696121	R2a_chr6A
TraesCS6A02G153300	140608031	R2a_chr6A
TraesCS6A02G417400	615782626	R3_chr6A
TraesCS6B02G032500	18944334	R1_chr6B
TraesCS6B02G036100	21138076	R1_chr6B
TraesCS6B02G040800	25261701	R1_chr6B
TraesCS6B02G049600	29264519	R1_chr6B
TraesCS6B02G053700	33737972	R1_chr6B
TraesCS6B02G054700	35414982	R1_chr6B
TraesCS6B02G056000	36179330	R1_chr6B
TraesCS6B02G095300	71350193	R2a_chr6B
TraesCS6B02G097700	75268545	R2a_chr6B
TraesCS6B02G098000	75514595	R2a_chr6B
TraesCS6B02G098100	75526384	R2a_chr6B
TraesCS6B02G098600	76177464	R2a_chr6B
TraesCS6B02G102700	80823078	R2a_chr6B
TraesCS6B02G131200	128023650	R2a_chr6B
TraesCS6B02G132200	129270824	R2a_chr6B
TraesCS6B02G133400	130316063	R2a_chr6B
TraesCS6B02G133600	130327986	R2a_chr6B
TraesCS6B02G139400	136510975	R2a_chr6B
TraesCS6B02G163000	169236558	R2a_chr6B
TraesCS6B02G168900	179470015	R2a_chr6B
TraesCS6B02G181000	202351921	R2a_chr6B
TraesCS6B02G292100	525556802	R2b_chr6B
TraesCS6B02G405400	680704177	R3_chr6B
TraesCS6B02G408600	682662738	R3_chr6B
TraesCS6B02G437000	704189481	R3_chr6B
TraesCS6D02G011000	4283685	R1_chr6D
TraesCS6D02G027100	10337652	R1_chr6D
TraesCS6D02G027200	10345741	R1_chr6D
TraesCS6D02G029000	11266432	R1_chr6D
TraesCS6D02G029200	11359072	R1_chr6D
TraesCS6D02G030900	12364928	R1_chr6D
TraesCS6D02G032400	13606283	R1_chr6D
TraesCS6D02G047000	21701706	R1_chr6D
TraesCS6D02G055300	26252568	R1_chr6D
TraesCS6D02G058000	27507071	R1_chr6D
TraesCS6D02G060800	28416084	R1_chr6D
TraesCS6D02G061200	28683632	R1_chr6D
TraesCS6D02G068100	34306167	R1_chr6D
TraesCS6D02G068200	34323876	R1_chr6D
TraesCS6D02G069100	34581132	R1_chr6D
TraesCS6D02G071300	36106214	R1_chr6D
TraesCS6D02G091400	57175679	R2a_chr6D
TraesCS6D02G092000	57483709	R2a_chr6D
TraesCS6D02G092900	58049671	R2a_chr6D
TraesCS6D02G093500	58243989	R2a_chr6D
TraesCS6D02G142600	112942370	R2a_chr6D
TraesCS6D02G347400	446101182	R3_chr6D
TraesCS6D02G352600	448802527	R3_chr6D
TraesCS6D02G355600	450212761	R3_chr6D
TraesCS7A02G034800	15284514	R1_chr7A
TraesCS7A02G036500	16429362	R1_chr7A
TraesCS7A02G142100	93142287	R2a_chr7A
TraesCS7A02G497700	688348554	R3_chr7A
TraesCS7A02G509700	696979014	R3_chr7A
TraesCS7A02G518600	702410200	R3_chr7A
TraesCS7A02G563900	733668517	R3_chr7A
TraesCS7B02G001200	269851	R1_chr7B
TraesCS7B02G081200	91663931	R2a_chr7B
TraesCS7B02G100900	115364655	R2a_chr7B
TraesCS7B02G252800	465952678	R2b_chr7B
TraesCS7B02G324700	577284315	R2b_chr7B
TraesCS7B02G379200	643503335	R2b_chr7B
TraesCS7B02G419600	688913181	R3_chr7B
TraesCS7B02G420000	689518659	R3_chr7B
TraesCS7D02G030500	16060501	R1_chr7D
TraesCS7D02G032300	16761728	R1_chr7D
TraesCS7D02G033300	17223679	R1_chr7D
TraesCS7D02G072800	42739803	R1_chr7D
TraesCS7D02G099100	59169928	R1_chr7D
TraesCS7D02G177500	130116311	R2a_chr7D
TraesCS7D02G391000	506642939	R2b_chr7D
TraesCS7D02G416500	535553724	R2b_chr7D
TraesCS7D02G499100	605682628	R3_chr7D
TraesCS7D02G508500	612328537	R3_chr7D
TraesCSU02G028800	27746936	_chrUn
TraesCSU02G028900	27877013	_chrUn
TraesCSU02G029000	27884703	_chrUn
TraesCSU02G034900	30122653	_chrUn
TraesCSU02G053000	41983766	_chrUn
TraesCSU02G123900	108251916	_chrUn
TraesCS2A02G205100	182571595	R2a_chr2A
TraesCS2B02G232500	230218730	R2a_chr2B
TraesCS2D02G211000	168132118	R2a_chr2D
TraesCS3B02G442600	682122690	R2b_chr3B
TraesCS3B02G583700	811113719	R3_chr3B
TraesCS3D02G452200	560026053	R3_chr3D
TraesCS6B02G437100	704305431	R3_chr6B
TraesCS1D02G236000	325593557	R2b_chr1D
TraesCS1A02G236400	418936268	R2b_chr1A
TraesCS1B02G247300	438036752	R2b_chr1B
TraesCS2A02G182000	141283992	R2a_chr2A
TraesCS2B02G208500	189746376	R2a_chr2B
TraesCS2D02G189700	133273555	R2a_chr2D
TraesCS5A02G166200	355165307	R2b_chr5A
TraesCS7A02G443400	637916602	R2b_chr7A
TraesCS7B02G342200	597241423	R2b_chr7B
TraesCS7D02G432600	552282421	R3_chr7D
TraesCS2B02G369400	526772516	R2b_chr2B
TraesCS5A02G188400	390231245	R2b_chr5A
TraesCS5B02G195200	352485066	R2b_chr5B
TraesCS5B02G253500	436217630	R3_chr5B
TraesCS5B02G327100	511073683	R3_chr5B
TraesCS5D02G202600	307481774	R2b_chr5D
TraesCS6D02G130000	96644417	R2a_chr6D
TraesCS6A02G121500	93815543	R2a_chr6A
TraesCS6B02G149800	151131965	R2a_chr6B
TraesCS6D02G111600	78269539	R2a_chr6D
TraesCS1A02G382100	552908676	R3_chr1A
TraesCS1B02G042400	22111810	R1_chr1B
TraesCS1B02G390100	623772223	R3_chr1B
TraesCS1B02G437200	660013626	R3_chr1B
TraesCS1D02G377600	453763961	R3_chr1D
TraesCS1D02G389800	461423020	R3_chr1D
TraesCS2A02G062500	27740261	R1_chr2A
TraesCS2B02G276500	382091961	C_chr2B
TraesCS3A02G239100	448310033	R2b_chr3A
TraesCS3A02G377800	627788196	R2b_chr3A
TraesCS3A02G378000	627820057	R2b_chr3A
TraesCS3A02G435400	678503878	R3_chr3A
TraesCS3B02G267600	430525428	R2b_chr3B
TraesCS3B02G470300	718293205	R2b_chr3B
TraesCS3D02G239300	331194815	R2b_chr3D
TraesCS3D02G379700	496585948	R2b_chr3D
TraesCS3D02G428200	542385572	R2b_chr3D
TraesCS4A02G468200	730004464	R3_chr4A
TraesCS4B02G367100	654203136	R3_chr4B
TraesCS4D02G360400	507352544	R3_chr4D
TraesCS5A02G326400	536798270	R3_chr5A
TraesCS5B02G522200	684042488	R3_chr5B
TraesCS5D02G332900	423350944	R3_chr5D
TraesCS5D02G461200	505371326	R3_chr5D
TraesCS5D02G521000	541993601	R3_chr5D
TraesCS5D02G543700	553770993	R3_chr5D
TraesCS6B02G278700	504074891	R2b_chr6B
TraesCS6D02G228100	319245659	R2b_chr6D
TraesCS7A02G400700	580514477	R2b_chr7A
TraesCS7B02G300800	537838145	R2b_chr7B
TraesCS7B02G481900	739392458	R3_chr7B
TraesCS7D02G163400	113119371	R2a_chr7D
TraesCS7D02G394500	509619489	R2b_chr7D
TraesCS1B02G104800	115750704	R2a_chr1B
TraesCS4B02G285700	569371219	R3_chr4B
TraesCS5A02G453000	634499280	R3_chr5A
TraesCS5D02G463500	507139614	R3_chr5D
TraesCS6A02G027100	13677629	R1_chr6A
TraesCS7A02G291800	360082969	C_chr7A
TraesCS7B02G197900	346678353	C_chr7B
TraesCS7D02G423400	543730393	R2b_chr7D
TraesCS1A02G036400	20238197	R1_chr1A
TraesCS1D02G012200	6463385	R1_chr1D
TraesCS1D02G415400	474824136	R3_chr1D
TraesCS2B02G130600	97936918	R2a_chr2B
TraesCS2D02G112400	62292792	R2a_chr2D
TraesCS4A02G467900	729820754	R3_chr4A
TraesCS6A02G413900	614671788	R3_chr6A
TraesCS7A02G123600	79654029	R1_chr7A
TraesCS7A02G161800	118241790	R2a_chr7A
TraesCS7B02G067100	72509812	R2a_chr7B
TraesCS7B02G243900	452220153	R2b_chr7B
TraesCS7D02G121600	75807058	R1_chr7D
TraesCS7D02G483900	593684634	R3_chr7D
TraesCS1B02G154600	259027069	C_chr1B
TraesCS1D02G136700	182678297	R2b_chr1D
TraesCS2A02G499700	729177143	R3_chr2A
TraesCS2D02G499800	594553761	R3_chr2D
TraesCS4A02G228600	537184169	R2b_chr4A
TraesCS4A02G228800	537274080	R2b_chr4A
TraesCS4B02G087600	88156689	R2a_chr4B
TraesCS4B02G087800	88404822	R2a_chr4B
TraesCS4D02G084900	58947568	R2a_chr4D
TraesCS4D02G085000	59414888	R2a_chr4D
TraesCS5A02G137000	309020029	R2b_chr5A
TraesCS5B02G135700	255407150	R2b_chr5B
TraesCS6A02G037900	18713526	R1_chr6A
TraesCS6B02G052900	32328482	R1_chr6B
TraesCS6B02G227500	352415823	C_chr6B
TraesCS6B02G243200	432490474	R2b_chr6B
TraesCS6D02G043400	18009464	R1_chr6D
TraesCS6D02G195800	271304542	C_chr6D
TraesCS7A02G020100	8256984	R1_chr7A
TraesCS7D02G016400	7299797	R1_chr7D
TraesCS3B02G611700	829287110	R3_chr3B
TraesCS3D02G540000	611566527	R3_chr3D
TraesCS5D02G154900	242973918	R2b_chr5D
TraesCS6A02G129100	101303133	R2a_chr6A
TraesCS6B02G157400	159700272	R2a_chr6B
TraesCS6D02G118600	84080600	R2a_chr6D
TraesCS6B02G426300	694679900	R3_chr6B
TraesCS7A02G431600	625641072	R2b_chr7A
TraesCS4A02G164000	375733434	C_chr4A
TraesCS2B02G085200	47540867	R1_chr2B
TraesCS2B02G085400	47641149	R1_chr2B
TraesCS2D02G070200	29530288	R1_chr2D
TraesCS4A02G142500	229512171	C_chr4A
TraesCS4D02G148000	144896961	C_chr4D
TraesCS5A02G161400	343598627	R2b_chr5A
TraesCS5A02G502700	667329401	R3_chr5A
TraesCS5B02G158800	292968609	R2b_chr5B
TraesCS5D02G166300	258834088	R2b_chr5D
TraesCS7B02G205200	375444162	C_chr7B
TraesCS1B02G009300	4597245	R1_chr1B
TraesCS1B02G061600	46693900	R1_chr1B
TraesCS3A02G092200	57906531	R1_chr3A
TraesCS6B02G125200	120318302	R2a_chr6B
TraesCS6D02G085800	51075802	R2a_chr6D
TraesCS6D02G087800	53176700	R2a_chr6D
TraesCS3B02G399200	630367534	R2b_chr3B
TraesCS2A02G153600	101537556	R2a_chr2A
TraesCS2B02G178700	153762470	R2a_chr2B
TraesCS2D02G159000	102544388	R2a_chr2D
TraesCS3D02G319600	433319214	R2b_chr3D
TraesCS5A02G029100	25019874	R1_chr5A
TraesCS4B02G038000	27528622	R1_chr4B
TraesCS5A02G275000	484557888	R3_chr5A
TraesCS5B02G274800	460679526	R3_chr5B
TraesCS5D02G282600	384071835	R3_chr5D
TraesCS3B02G543900	781465225	R3_chr3B
TraesCS3D02G490000	584338314	R3_chr3D
TraesCS3D02G056100	23175590	R1_chr3D
TraesCS6B02G445700	707311067	R3_chr6B
TraesCS7A02G408500	594462347	R2b_chr7A
TraesCS7B02G308200	552119282	R2b_chr7B
TraesCS7D02G401800	518783451	R2b_chr7D
TraesCS3A02G199900	328932885	C_chr3A
TraesCS3B02G224900	306583772	C_chr3B
TraesCS3D02G204100	254365849	C_chr3D
TraesCS2A02G129100	77272367	R2a_chr2A
TraesCS2B02G151200	118071000	R2a_chr2B
TraesCS2D02G357700	459824172	R2b_chr2D
TraesCS4A02G366600	639997436	R3_chr4A
TraesCS4B02G235800	492225396	R2b_chr4B
TraesCS4A02G041300	34680475	R1_chr4A
TraesCS4B02G262300	531480520	R2b_chr4B
TraesCS4D02G262300	433367157	R3_chr4D
TraesCS5A02G312700	524050088	R3_chr5A
TraesCS5B02G313700	496265659	R3_chr5B
TraesCS5D02G035000	34065700	R1_chr5D
TraesCS5D02G319500	412310020	R3_chr5D
TraesCS6A02G384000	602727157	R3_chr6A
TraesCS6B02G422400	692613312	R3_chr6B
TraesCS6B02G423500	693324587	R3_chr6B
TraesCS6D02G368900	455899890	R3_chr6D
TraesCS6D02G369100	455935850	R3_chr6D
TraesCS6D02G369200	455970188	R3_chr6D
TraesCS7A02G304800	429043391	R2b_chr7A
TraesCS1A02G188700	341017660	R2b_chr1A
TraesCS1B02G196400	353277504	R2b_chr1B
TraesCS1D02G187700	259780008	R2b_chr1D
TraesCS6A02G256100	475263210	R2b_chr6A
TraesCS6B02G269300	484990263	R2b_chr6B
TraesCS6D02G237300	335985291	R2b_chr6D
TraesCS1A02G408700	570427442	R3_chr1A
TraesCS1B02G271200	476883017	R2b_chr1B
TraesCS3B02G418800	655480650	R2b_chr3B
TraesCS7A02G259000	250679050	C_chr7A
TraesCS7D02G259900	235533300	C_chr7D
TraesCS1A02G104000	99906810	R2a_chr1A
TraesCS1D02G095900	81179141	R2a_chr1D
TraesCS2D02G258100	314169695	C_chr2D
TraesCS5B02G326800	511028965	R3_chr5B
TraesCS5D02G332500	423319045	R3_chr5D
TraesCSU02G049800	39579648	_chrUn
TraesCS2B02G354300	505495073	R2b_chr2B
TraesCS2A02G574000	769224027	R3_chr2A
TraesCS2B02G141800	108235902	R2a_chr2B
TraesCS2D02G122900	71764271	R2a_chr2D
TraesCS3A02G378300	627865523	R2b_chr3A
TraesCS3D02G371600	484823671	R2b_chr3D
TraesCS4A02G140800	217655140	C_chr4A
TraesCS4A02G209000	502031875	R2b_chr4A
TraesCS4B02G112600	126601325	R2a_chr4B
TraesCS4B02G166400	359725154	C_chr4B
TraesCS4D02G110100	89541764	R2a_chr4D
TraesCS4D02G164200	263951686	C_chr4D
TraesCS6A02G272800	499400701	R2b_chr6A
TraesCS6B02G300200	538367345	R2b_chr6B
TraesCS6D02G252800	357006388	R2b_chr6D
TraesCS7A02G326400	474299062	R2b_chr7A
TraesCS7B02G227000	427305757	R2b_chr7B
TraesCS7D02G323100	412887588	R2b_chr7D
TraesCS3A02G270800	498236193	R2b_chr3A
TraesCS6A02G100500	68132994	R2a_chr6A
TraesCS6D02G082100	47632324	R2a_chr6D
TraesCS7B02G481600	736142475	R3_chr7B
TraesCS2A02G463100	709043760	R3_chr2A
TraesCS2B02G484800	682042143	R3_chr2B
TraesCS2D02G463700	569256741	R3_chr2D
TraesCS4B02G097400	101976982	R2a_chr4B
TraesCS3A02G111300	78735666	R2a_chr3A
TraesCS3B02G130100	112284831	R2a_chr3B
TraesCS4A02G218600	521078622	R2b_chr4A
TraesCS4D02G093800	69258155	R2a_chr4D
TraesCS3B02G467900	711641829	R2b_chr3B
