# Supplementary material for: The Landscape of the Genomic Distribution and the Expression of the F-Box Genes Unveil Genome Plasticity in Hexaploid Wheat during Grain Development and in Response to Heat and Drought Stress
Source: Int J Mol Sci. 2021 Mar 18;22(6):3111. doi: 10.3390/ijms22063111 (PMC8002965; doi:10.3390/ijms22063111)
Supplement: Supplementary file 1 [file ijms-22-03111-s001.zip › Supplemental Data/S5_Table.xlsx]

## Sheet: Feuil1
The landscape of the genomic distribution and the expression of the F-box genes unveil genome plasticity in hexaploid wheat during grain development and in response to heat and drought stress. 2021. Claire Guérin, Saïd Mouzeyar and Jane Roche
Table S5: Repartition of the 525 TaFBX coding genes identified as differentially expressed after 1h or 6h of abiotic stress (heat, drought and a combination of both), using RNAseq data generated by Liu et al. (2015) [48]. The Log(Fold Change) was calculated between stressed and control condition.
Heat_1h vs Control				Heat_6h vs Control				Drought_1h vs Control				Drought_6h vs Control				Combined Stress_1h vs Control				Combined Stress_6h vs Control
Gene id.	Log(Fold Change)	Adjusted p-value		Gene id.	Log(Fold Change)	Adjusted p-value		Gene id.	Log(Fold Change)	Adjusted p-value		Gene id.	Log(Fold Change)	Adjusted p-value		Gene id.	Log(Fold Change)	Adjusted p-value		Gene id.	Log(Fold Change)	Adjusted p-value
TraesCS2D02G211000	3.98003	4.3e-16		TraesCS7D02G259900	5.04646	2.26e-15		TraesCS2D02G211000	4.57129	5.51e-17		TraesCS1A02G012400	-2.32481	6.85e-07		TraesCS6D02G369200	-5.09533	1.02e-15		TraesCS6D02G369200	-5.20909	8.27e-16
TraesCS2A02G205100	3.74385	1.99e-13		TraesCS6D02G369200	-4.92739	3.47e-15		TraesCS2A02G205100	5.14882	5.17e-16		TraesCS7D02G259900	-3.60238	2.2e-06		TraesCS6D02G369100	-3.25578	1.67e-13		TraesCS6D02G369100	-3.37034	9.05e-14
TraesCS7B02G481900	5.91572	1.43e-11		TraesCS3B02G364700	3.22945	7.57e-12		TraesCS2B02G232500	4.63034	5.57e-13		TraesCS7A02G259000	-4.63008	7.93e-06		TraesCS2B02G165800	-2.74733	1.24e-11		TraesCS2D02G211000	-5.27079	1.2e-13
TraesCS4D02G099800	3.08532	2.17e-10		TraesCS7D02G352400	3.15529	1.01e-10		TraesCS7B02G481900	5.8219	1.89e-11		TraesCS1D02G311100	-7.15026	1.46e-05		TraesCS6D02G067100	-4.44322	3.33e-11		TraesCS2B02G165800	-2.80369	7.59e-12
TraesCS3D02G474400	-2.86215	2.8e-10		TraesCS2D02G211000	-2.64783	1.08e-10		TraesCS4A02G076500	2.88515	3.59e-10		TraesCS3A02G390000	-3.03383	4.39e-05		TraesCS5B02G253300	-3.17277	8.01e-11		TraesCS6D02G067100	-4.00743	4.65e-11
TraesCS2B02G232500	3.3784	3.29e-10		TraesCS6D02G369100	-2.32068	1.15e-10		TraesCS4D02G113200	4.45802	2.2e-09		TraesCS2A02G351300	-1.90195	5.72e-05		TraesCS4B02G232400	-3.59917	1.27e-10		TraesCS1D02G187700	-2.62338	5.8e-11
TraesCS3D02G455900	6.39135	1.23e-09		TraesCS3D02G379700	3.34684	1.82e-10		TraesCS4D02G099800	2.77395	3.04e-09		TraesCS7A02G531700	-4.7024	0.000183105		TraesCS3B02G315900	-3.12765	8.02e-10		TraesCS4B02G232400	-3.7547	8.6e-11
TraesCS4A02G076500	2.57641	4.26e-09		TraesCS5B02G253300	-3.10133	4.11e-10		TraesCS7B02G008400	-2.06626	7e-09		TraesCS3B02G361400	-5.68051	0.000283961		TraesCS6A02G384100	-3.37692	4.64e-09		TraesCS3B02G315900	-3.99406	1.52e-10
TraesCS5B02G253300	-3.3511	4.52e-09		TraesCS3A02G192000	-2.35859	4.67e-10		TraesCS2A02G120900	3.74046	1.78e-08		TraesCS2A02G074300	-2.66158	0.000721864		TraesCS3A02G192000	-2.03339	5.61e-09		TraesCS5B02G253300	-2.82102	3.59e-10
TraesCS7D02G015200	4.00003	1.94e-08		TraesCS4B02G232400	-3.88981	5.26e-10		TraesCS3D02G371600	3.13353	1.9e-08		TraesCS2D02G349100	-1.99408	0.000773017		TraesCS4D02G084900	2.5038	7.92e-09		TraesCS1A02G012400	-8.37179	6.19e-09
TraesCS6D02G252800	4.25564	3.49e-08		TraesCS3B02G315900	-4.21354	1.21e-09		TraesCS4D02G099400	3.14784	2.12e-08		TraesCSU02G027200	-1.92024	0.00165181		TraesCS1A02G012400	-8.27074	8.05e-09		TraesCS3D02G282200	-2.88588	6.22e-09
TraesCS4D02G113200	3.81101	4.05e-08		TraesCS3A02G333500	2.80775	1.45e-09		TraesCS2B02G141800	2.5207	2.86e-08		TraesCS7D02G518300	-2.19409	0.00227168		TraesCS7D02G259900	2.38564	8.15e-09		TraesCS5A02G075400	-2.33731	7.06e-09
TraesCS3D02G159500	4.92394	4.12e-08		TraesCS7B02G227000	2.2401	4.95e-09		TraesCS3D02G159500	5.05535	3.03e-08		TraesCS7A02G530500	-1.9987	0.0023413		TraesCS2B02G418200	-2.61085	1.28e-08		TraesCS7B02G257400	3.72448	1.22e-08
TraesCS6A02G405800	-2.7443	4.12e-08		TraesCS6B02G189100	5.48596	7.87e-09		TraesCS3D02G455900	5.35567	3.03e-08		TraesCSU02G027300	-2.62882	0.00252127		TraesCS7A02G305400	-2.2516	1.61e-08		TraesCS2A02G205100	-6.56537	2.07e-08
TraesCS5D02G088900	2.31726	4.49e-08		TraesCS5D02G521400	8.66295	1.09e-08		TraesCS5A02G409300	2.19844	3.71e-08		TraesCS3D02G379700	-2.22515	0.00256018		TraesCS3D02G518500	-3.03087	2.02e-08		TraesCS6A02G384100	-2.78999	2.19e-08
TraesCS4D02G099400	2.97504	5.49e-08		TraesCS3B02G361400	4.1281	1.21e-08		TraesCS4B02G232500	2.56171	4.79e-08		TraesCS2B02G090500	3.20879	0.00341296		TraesCS5A02G452900	2.86626	2.26e-08		TraesCS4A02G076500	-3.43334	2.31e-08
TraesCS6B02G099000	-3.59509	8.14e-08		TraesCS7B02G156500	4.45103	1.32e-08		TraesCS7D02G015200	3.73002	9.98e-08		TraesCS2D02G311900	1.69725	0.00435347		TraesCS6B02G102700	-7.57228	2.52e-08		TraesCS6B02G102700	-8.45594	3.8e-08
TraesCS2B02G418200	-4.56156	8.63e-08		TraesCS1A02G012400	-7.5597	1.38e-08		TraesCSU02G228700	7.04344	1.31e-07		TraesCS1A02G311200	-3.43335	0.00458385		TraesCS3D02G282200	-2.61285	2.64e-08		TraesCS1A02G173500	-2.02905	3.85e-08
TraesCS1A02G012400	-3.27754	1.26e-07		TraesCS3D02G282200	-3.2563	1.62e-08		TraesCS5D02G088900	2.19606	2.25e-07		TraesCS3A02G192000	1.28686	0.0108635		TraesCS5A02G075400	-2.17226	3.38e-08		TraesCS4D02G262300	-3.58207	3.92e-08
TraesCS2B02G613800	-2.25088	1.39e-07		TraesCS7A02G259000	2.78311	2.89e-08		TraesCS1D02G336400	1.7011	2.77e-07		TraesCS7D02G519100	-2.23202	0.013737		TraesCSU02G027200	-8.4963	5e-08		TraesCS6A02G384000	-2.01961	5.98e-08
TraesCS2D02G584900	-2.10538	1.82e-07		TraesCS6D02G067100	-2.52349	3.19e-08		TraesCS1A02G012400	-3.77164	2.78e-07		TraesCS6A02G006800	-1.93594	0.0140513		TraesCS7A02G450900	-2.21909	6.44e-08		TraesCS6D02G368900	-2.14348	8.9e-08
TraesCS4B02G102800	2.38019	3.15e-07		TraesCS5A02G193600	2.82636	4.31e-08		TraesCS4B02G102800	2.42953	2.84e-07		TraesCSU02G027400	-1.56701	0.0297461		TraesCS4D02G262300	-3.19079	9.64e-08		TraesCSU02G027200	-6.26065	9.48e-08
TraesCS5A02G192600	-2.29087	3.41e-07		TraesCS3B02G368000	2.46303	5.16e-08		TraesCS5B02G253300	-2.45112	3.99e-07						TraesCSU02G027400	-7.98076	1.29e-07		TraesCS1A02G188700	-1.88671	1.09e-07
TraesCS6B02G102700	-4.54591	4.4e-07		TraesCS3A02G056000	2.11354	5.17e-08		TraesCS7D02G553400	2.86309	4.82e-07						TraesCS3D02G113400	-2.4297	1.56e-07		TraesCS3D02G518500	-2.57995	1.32e-07
TraesCS2D02G050400	5.494	4.47e-07		TraesCS6D02G368900	-2.36494	5.75e-08		TraesCS2A02G574000	-2.0118	6.58e-07						TraesCS5A02G409300	-2.30438	2.09e-07		TraesCSU02G027400	-7.95815	1.42e-07
TraesCS6B02G189100	4.46422	4.59e-07		TraesCS3B02G220900	-2.28126	7.32e-08		TraesCS4D02G233800	2.58263	6.97e-07						TraesCS3A02G378000	-2.74094	2.82e-07		TraesCS5B02G207400	-2.23661	1.62e-07
TraesCS7D02G352400	2.21543	5.35e-07		TraesCS5A02G409300	-2.55437	1.19e-07		TraesCS2D02G122900	2.34648	1.04e-06						TraesCS7B02G008400	-1.62191	4.1e-07		TraesCS7D02G352400	2.2274	2.06e-07
TraesCS1A02G188700	-1.97947	5.72e-07		TraesCS5B02G252700	2.0098	1.44e-07		TraesCS7D02G015100	1.98222	1.46e-06						TraesCS7B02G428800	-8.92738	4.26e-07		TraesCS6B02G189100	4.4621	2.38e-07
TraesCS6B02G093600	-2.76672	8.5e-07		TraesCS6A02G384100	-2.75258	1.45e-07		TraesCS7B02G397900	2.02326	2.15e-06						TraesCS6B02G093600	-2.11328	4.32e-07		TraesCS5A02G452900	2.54362	2.97e-07
TraesCS7D02G553400	2.73755	8.97e-07		TraesCS5A02G452900	2.66048	1.46e-07		TraesCS2B02G418200	-2.78518	2.8e-06						TraesCS4B02G232500	-3.76352	4.36e-07		TraesCS6B02G140500	3.06803	3.09e-07
TraesCS2A02G120900	3.0186	1.13e-06		TraesCS2A02G400100	2.23426	1.75e-07		TraesCS2D02G588100	2.13172	3.23e-06						TraesCS5B02G207400	-2.10233	5.57e-07		TraesCS1A02G232300	-2.67896	3.26e-07
TraesCSU02G228700	6.04977	1.24e-06		TraesCS6B02G102700	-9.2675	3.51e-07		TraesCS7A02G017900	5.09478	4.72e-06						TraesCS2D02G584900	-1.79178	7.24e-07		TraesCS7B02G428800	-8.98648	4.01e-07
TraesCS4B02G232500	2.20802	1.26e-06		TraesCSU02G027400	-6.67587	3.88e-07		TraesCS6B02G102700	-2.93273	5.48e-06						TraesCS6D02G133700	-4.03608	7.3e-07		TraesCS4B02G232500	-4.14532	4.55e-07
TraesCS2B02G276500	2.09251	1.93e-06		TraesCS6D02G150000	3.66206	4.01e-07		TraesCSU02G067600	2.11969	8.77e-06						TraesCS6B02G140500	2.90609	8.95e-07		TraesCS5A02G502700	2.08739	4.79e-07
TraesCS2B02G141800	2.08895	2.18e-06		TraesCS3D02G324600	5.84989	4.02e-07		TraesCS3A02G151500	4.74301	9.5e-06						TraesCS7D02G015100	-2.49815	9.04e-07		TraesCS5A02G312700	-2.17585	5.24e-07
TraesCS6D02G067100	-2.25574	2.25e-06		TraesCSU02G027200	-7.26324	4.54e-07		TraesCS5A02G161400	1.69118	1.06e-05						TraesCS4D02G350000	-3.19194	1.12e-06		TraesCS6B02G099000	-2.04072	5.45e-07
TraesCS4A02G164000	-4.64589	2.92e-06		TraesCS3B02G340400	-2.1667	5.1e-07		TraesCS4A02G164000	-4.32676	1.07e-05						TraesCS6D02G368900	-1.90084	1.25e-06		TraesCS6D02G133700	-3.71694	6.85e-07
TraesCS5B02G235000	5.62289	6.09e-06		TraesCS1D02G307200	-2.4318	6.92e-07		TraesCS7A02G324600	-2.36252	1.16e-05						TraesCS6B02G172900	-4.05558	1.26e-06		TraesCS3A02G056000	1.8982	6.91e-07
TraesCS7B02G257400	2.81921	6.13e-06		TraesCS3A02G331200	7.11775	7.03e-07		TraesCS2D02G584900	-1.74946	2.24e-05						TraesCS1A02G399300	-7.05424	1.37e-06		TraesCS2B02G584300	-3.18835	7.36e-07
TraesCS1A02G232300	-3.57391	6.35e-06		TraesCS3B02G467900	2.15625	7.3e-07		TraesCS7B02G446800	4.58943	2.4e-05						TraesCS7D02G352400	2.04669	1.55e-06		TraesCS4D02G350000	-3.31145	8.93e-07
TraesCS7D02G015100	1.83894	7.29e-06		TraesCS5A02G502700	2.06602	8.11e-07		TraesCS1B02G056500	2.15529	3.79e-05						TraesCS3B02G137200	2.36577	1.73e-06		TraesCS7A02G259000	-5.68751	9.66e-07
TraesCS7D02G401800	-2.64276	7.71e-06		TraesCS5D02G261400	2.44595	8.43e-07		TraesCS6A02G405800	-1.88195	3.93e-05						TraesCS4D02G233700	-4.80233	2.05e-06		TraesCS4A02G319200	4.85618	1.13e-06
TraesCS5A02G099900	-3.36456	8.78e-06		TraesCS3D02G327100	2.34738	8.61e-07		TraesCS1A02G307800	2.15272	4.03e-05						TraesCS4A02G041300	-3.88071	2.52e-06		TraesCS1A02G399300	-7.11335	1.25e-06
TraesCS4B02G021400	-3.57747	9.47e-06		TraesCS3D02G518500	-2.51025	9.53e-07		TraesCS4B02G117200	2.19366	5.12e-05						TraesCS1D02G307200	-2.05536	2.68e-06		TraesCS7D02G259900	-2.7954	1.25e-06
TraesCS3B02G435400	6.51368	1.22e-05		TraesCS2B02G332200	2.36904	1.14e-06		TraesCS6B02G162000	2.20522	5.53e-05						TraesCS3D02G332000	-2.3499	3.15e-06		TraesCS1D02G311100	-7.26562	1.62e-06
TraesCSU02G027400	-3.83452	1.22e-05		TraesCS6D02G055300	2.91785	1.22e-06		TraesCS4D02G233700	2.00038	6.6e-05						TraesCS2A02G574000	-1.69165	3.76e-06		TraesCS4D02G178800	4.14481	1.72e-06
TraesCS6D02G055300	2.70113	1.27e-05		TraesCS1B02G162000	-4.18605	1.32e-06		TraesCS7D02G401800	-2.41191	6.68e-05						TraesCS4B02G087800	1.89117	4.09e-06		TraesCS7B02G008400	-1.54871	1.81e-06
TraesCS7B02G446800	4.67719	1.3e-05		TraesCS7A02G305400	-1.90722	1.43e-06		TraesCS2B02G613800	-1.72933	6.86e-05						TraesCS5D02G088900	-2.17421	4.09e-06		TraesCS7D02G015100	-2.34052	1.99e-06
TraesCS4B02G117200	2.27535	1.46e-05		TraesCS1B02G318500	-2.68133	1.55e-06		TraesCS6B02G093600	-2.11321	7.09e-05						TraesCS6A02G384000	-1.70307	4.16e-06		TraesCS1B02G423000	2.56076	2.13e-06
TraesCS5D02G269700	-2.67754	1.5e-05		TraesCS2B02G613800	-1.83963	1.57e-06		TraesCS6D02G252800	2.89789	7.39e-05						TraesCS4A02G076500	-2.21641	5.71e-06		TraesCS3A02G378000	-2.32398	2.18e-06
TraesCS7A02G017900	4.53928	2.27e-05		TraesCS2B02G165800	-1.67703	1.59e-06		TraesCS7D02G320300	-2.04702	8.32e-05						TraesCS6D02G118600	-1.92634	5.99e-06		TraesCS6B02G172900	-3.53655	2.19e-06
TraesCS1D02G331400	2.07913	2.81e-05		TraesCS2D02G554600	2.25863	3.33e-06		TraesCS4D02G262300	-2.91164	9.02e-05						TraesCS1B02G423000	2.43009	6.33e-06		TraesCS4D02G233700	-4.18688	2.2e-06
TraesCS1D02G311100	-5.90288	3.96e-05		TraesCS7A02G450900	-1.92155	3.47e-06		TraesCS1D02G143800	2.44247	0.000106246						TraesCS1B02G110000	-2.66117	6.5e-06		TraesCS1B02G231300	-1.60639	2.22e-06
TraesCS7B02G397900	1.77319	4.43e-05		TraesCS4B02G232500	-3.59962	3.62e-06		TraesCS1D02G331400	2.00442	0.00010695						TraesCS1B02G231300	-1.55321	6.51e-06		TraesCS2B02G232500	-6.49473	2.34e-06
TraesCS3A02G151500	4.2185	4.63e-05		TraesCS1A02G399300	-6.59119	3.87e-06		TraesCS6D02G123100	1.97446	0.000133974						TraesCS6B02G099000	-1.82065	6.91e-06		TraesCS4A02G041300	-4.10252	2.59e-06
TraesCS2D02G122900	1.95659	5.14e-05		TraesCS3B02G418800	2.3976	3.99e-06		TraesCS2B02G276500	1.78598	0.000168492						TraesCS2A02G074300	-7.17556	7.6e-06		TraesCS6B02G210700	-1.98833	2.6e-06
TraesCS6A02G407900	-1.92791	6.52e-05		TraesCS1D02G306300	6.91488	4.11e-06		TraesCS5A02G281500	-2.75447	0.000173598						TraesCS5D02G566000	6.45193	8.06e-06		TraesCS4A02G127600	4.01259	2.99e-06
TraesCS4D02G364200	3.45169	6.62e-05		TraesCS5B02G207400	-2.02064	4.15e-06		TraesCS1D02G099900	-2.10528	0.000183054						TraesCS3D02G132200	-2.14369	8.31e-06		TraesCS1B02G247300	-1.83492	4.08e-06
TraesCS2B02G165800	-1.53843	7.15e-05		TraesCS6D02G133700	-3.60292	5.03e-06		TraesCS7A02G126300	5.99596	0.00019148						TraesCS6B02G036100	-2.17332	1.05e-05		TraesCSU02G027300	-8.15602	4.23e-06
TraesCS2D02G097000	-2.26985	7.25e-05		TraesCS6B02G099000	-1.93847	5.14e-06		TraesCS4B02G021400	-2.70655	0.000193812						TraesCS1A02G173500	-1.62262	1.16e-05		TraesCS3D02G474400	-1.66327	5.52e-06
TraesCS1D02G185900	3.65933	7.33e-05		TraesCS6A02G111300	3.53025	7.93e-06		TraesCS6A02G025300	-2.13706	0.000200674						TraesCS4A02G319200	4.18413	1.16e-05		TraesCS2A02G074300	-6.3774	8.53e-06
TraesCS4D02G262300	-2.59744	7.64e-05		TraesCS2A02G205100	-2.336	8.01e-06		TraesCS4A02G209000	-1.79424	0.000298826						TraesCS3A02G336900	2.15059	1.17e-05		TraesCS7A02G450900	-1.75779	8.61e-06
TraesCS6A02G095100	1.64119	7.72e-05		TraesCS4D02G233700	-4.70381	9.14e-06		TraesCS7A02G509700	1.96846	0.000355854						TraesCS6A02G025300	-1.92005	1.27e-05		TraesCS2B02G363000	-1.6339	8.65e-06
TraesCS6B02G163000	-1.79414	7.79e-05		TraesCS3A02G429900	1.92563	9.45e-06		TraesCS3B02G346800	3.83885	0.000424372						TraesCS4D02G233800	-4.25851	1.36e-05		TraesCS6D02G101500	3.62082	1.09e-05
TraesCS3D02G518500	-2.20679	8.43e-05		TraesCS1D02G278400	1.49467	1.06e-05		TraesCS1D02G185900	3.35505	0.000426708						TraesCSU02G027300	-6.13203	1.37e-05		TraesCS4D02G233800	-4.02952	1.27e-05
TraesCS3B02G346800	4.15346	8.61e-05		TraesCS2D02G064400	1.84684	1.08e-05		TraesCS4B02G232400	1.5028	0.00046064						TraesCS7B02G257400	2.56414	1.55e-05		TraesCS3B02G137200	2.13976	1.56e-05
TraesCS7A02G126300	6.18274	8.87e-05		TraesCS1B02G110000	-2.92365	1.2e-05		TraesCS5B02G235000	4.32117	0.000460818						TraesCS6A02G407900	-1.79257	1.98e-05		TraesCS4A02G018700	-2.27828	1.56e-05
TraesCS6A02G025300	-2.08924	9.28e-05		TraesCS6B02G172900	-3.58662	1.27e-05		TraesCS7B02G225100	-2.18019	0.000478701						TraesCS6A02G129100	-1.77348	2.02e-05		TraesCS5D02G166300	-1.72294	1.6e-05
TraesCS3B02G583000	-1.8741	0.000110301		TraesCS1A02G236400	1.80756	1.38e-05		TraesCS3B02G496600	1.60296	0.000488956						TraesCS6D02G150000	2.88848	2.35e-05		TraesCS3B02G340400	-1.72542	2.12e-05
TraesCS5D02G316600	3.40937	0.000121605		TraesCS3B02G470300	2.16498	1.53e-05		TraesCS6D02G245100	3.54457	0.00051569						TraesCS4D02G178800	3.503	2.64e-05		TraesCS7A02G379800	-2.35674	2.33e-05
TraesCS7A02G451000	1.88053	0.000150203		TraesCS3A02G447400	2.51783	1.54e-05		TraesCS1D02G416100	1.89745	0.000534577						TraesCS2A02G435800	-2.68711	2.72e-05		TraesCS2B02G208300	-2.40549	2.54e-05
TraesCS1B02G110000	-3.04142	0.000162363		TraesCS4D02G084900	1.84536	1.6e-05		TraesCS5A02G099900	-2.28271	0.000610042						TraesCS2B02G208300	-2.41629	2.72e-05		TraesCS1A02G311200	-7.17007	2.59e-05
TraesCS1B02G198100	2.29788	0.000163404		TraesCS1A02G279100	1.55645	1.67e-05		TraesCS3B02G435400	5.01766	0.000680558						TraesCS4A02G127600	3.49417	2.83e-05		TraesCS5D02G088900	-1.95828	2.6e-05
TraesCS6D02G150000	2.7314	0.000166301		TraesCS2B02G299700	2.3116	1.89e-05		TraesCS6A02G095100	1.54136	0.00070076						TraesCS2B02G613800	-1.60403	3.13e-05		TraesCS6B02G093600	-1.71387	3.2e-05
TraesCS2D02G588100	1.78364	0.000168035		TraesCS3A02G378000	-2.20265	2.22e-05		TraesCS2D02G050400	3.56081	0.000771151						TraesCS1B02G162000	-2.24003	3.5e-05		TraesCS1D02G219600	-1.46178	3.28e-05
TraesCSU02G027200	-2.69166	0.000191211		TraesCS6B02G140500	2.46332	3.04e-05		TraesCS1D02G311100	-4.46786	0.000808968						TraesCS1A02G232300	-1.95238	4.07e-05		TraesCS3A02G390000	-2.47782	3.48e-05
TraesCS1D02G416100	1.94278	0.000196741		TraesCS6B02G102500	-6.10362	3.38e-05		TraesCS5A02G281000	-4.58983	0.000825839						TraesCS3A02G500900	-5.20718	4.18e-05		TraesCS3B02G361400	-5.79587	3.49e-05
TraesCS7B02G050600	-2.50145	0.000219107		TraesCS7D02G517400	2.28632	3.38e-05		TraesCS5D02G316600	3.07455	0.000892585						TraesCS6B02G210700	-1.75715	4.64e-05		TraesCS3A02G500900	-5.26629	3.74e-05
TraesCS7A02G324600	-1.80738	0.000223844		TraesCSU02G027300	-6.82479	4.02e-05		TraesCS5D02G155700	-2.80164	0.000917523						TraesCS1D02G185900	3.556	5.09e-05		TraesCS7D02G517700	-4.07627	3.8e-05
TraesCS3D02G371600	2.01231	0.000238643		TraesCS2A02G074300	-7.61008	4.44e-05		TraesCS6B02G128500	-2.36047	0.00101541						TraesCS7D02G517700	-3.76128	5.47e-05		TraesCS7D02G058100	5.64998	4.24e-05
TraesCS5B02G274100	-2.28549	0.000238711		TraesCS6A02G175700	3.8939	4.5e-05		TraesCS3B02G364700	-2.04329	0.00114992						TraesCS1B02G247300	-1.64334	5.83e-05		TraesCS6B02G102500	-5.59923	4.61e-05
TraesCS4D02G233800	1.95547	0.000242587		TraesCS7A02G379800	-2.52367	5.02e-05		TraesCS6D02G150000	2.46043	0.00150699						TraesCS3B02G220900	-1.61667	5.93e-05		TraesCS6D02G055300	2.37756	5.22e-05
TraesCS1A02G399300	-4.64836	0.000253427		TraesCS7D02G517700	-4.80442	5.53e-05		TraesCS4B02G365300	-4.43331	0.00157743						TraesCS5A02G126800	3.84613	6.12e-05		TraesCS3D02G113400	-1.75787	5.72e-05
TraesCS1B02G172200	5.12711	0.000290152		TraesCS7D02G518300	-2.96674	6.97e-05		TraesCS1A02G232300	-2.08953	0.00160467						TraesCS4A02G198200	-1.91133	6.52e-05		TraesCS1D02G185900	3.52783	5.89e-05
TraesCS4D02G350000	-2.83904	0.000313575		TraesCS5D02G166300	-1.68458	7.18e-05		TraesCS3B02G178500	4.92404	0.00175457						TraesCS5A02G058400	3.9104	7.38e-05		TraesCS3D02G379700	-2.63084	5.91e-05
TraesCS5B02G059500	-2.59481	0.000316535		TraesCS3B02G360100	3.86467	7.24e-05		TraesCSU02G027400	-2.27376	0.0018075						TraesCS6A02G111300	3.02388	8.39e-05		TraesCS2A02G435800	-2.4428	6.38e-05
TraesCS7D02G177500	-1.73234	0.000328286		TraesCS5A02G253800	1.80157	8.46e-05		TraesCS1A02G393700	2.11491	0.00222167						TraesCS3A02G369800	2.84445	9.02e-05		TraesCS6A02G129100	-1.68797	6.47e-05
TraesCS5D02G155700	-2.81346	0.000350425		TraesCS7A02G451000	1.85129	8.82e-05		TraesCS2B02G234900	-2.03873	0.0023966						TraesCS7B02G156500	2.68722	9.11e-05		TraesCS5A02G058400	3.91476	7.37e-05
TraesCSU02G088700	4.04308	0.000399823		TraesCS2D02G397700	1.95816	9.58e-05		TraesCS4A02G041300	-2.85032	0.00242304						TraesCS6B02G102500	-4.68376	9.73e-05		TraesCS3D02G332000	-1.89785	9.11e-05
TraesCS3D02G132200	-2.09524	0.000456558		TraesCS3D02G132200	-1.96932	0.000105566		TraesCS1B02G119100	-2.13244	0.00330783						TraesCS7D02G518300	-2.40418	0.00010797		TraesCS4D02G284300	-1.71787	9.53e-05
TraesCS1A02G311200	-5.80733	0.000463231		TraesCS6B02G181000	1.58848	0.000146031		TraesCS7A02G305400	-1.51516	0.00347949						TraesCS6D02G055300	2.27395	0.000119378		TraesCS6A02G111300	2.96723	0.000116461
TraesCS6A02G407600	-2.04666	0.000469091		TraesCS3A02G500900	-4.74413	0.000153308		TraesCS7D02G416500	-1.97746	0.00350239						TraesCS6B02G189100	3.04571	0.000132813		TraesCS4B02G177100	2.30837	0.000125496
TraesCS6B02G128500	-2.27977	0.000534794		TraesCS6B02G210700	-1.69311	0.000169118		TraesCS6D02G335700	2.06324	0.00356053						TraesCS7D02G351500	3.18105	0.000148823		TraesCS3B02G470300	1.93882	0.00012585
TraesCS4B02G365300	-4.72218	0.000608711		TraesCS6B02G133400	2.76173	0.000176422		TraesCS3D02G523400	-4.1247	0.00404557						TraesCS7A02G145500	-3.65246	0.000166392		TraesCS7A02G451000	1.79816	0.00012728
TraesCS6D02G133700	-2.57438	0.000713232		TraesCS5D02G035000	1.90958	0.000192959		TraesCS6A02G048500	-2.38254	0.00419697						TraesCS7B02G205100	1.71119	0.000193285		TraesCS6A02G407900	-1.64786	0.000132226
TraesCS4A02G041300	-2.96517	0.000728356		TraesCS7D02G015100	-1.9171	0.000194101		TraesCS2D02G397700	-3.06198	0.00441664						TraesCS1A02G188700	-1.44407	0.000211307		TraesCS3A02G369800	2.76452	0.000146997
TraesCS6B02G227500	-1.92775	0.00079768		TraesCS2B02G363000	-1.49597	0.000207988		TraesCS5D02G438900	1.53429	0.00475271						TraesCS6B02G133400	2.67587	0.000227925		TraesCS2D02G584900	-1.48046	0.000154974
TraesCS1D02G099900	-1.77958	0.000803179		TraesCS3D02G113400	-1.73208	0.000228477		TraesCS2A02G111900	-2.73079	0.00476624						TraesCS1B02G427000	-2.87971	0.000257488		TraesCS6B02G133400	2.74237	0.000155274
TraesCS6B02G162000	1.89427	0.000850576		TraesCS6A02G025300	-1.73801	0.000242396		TraesCS3A02G282200	1.89115	0.00495707						TraesCS7A02G379800	-1.99223	0.000276957		TraesCS1B02G162000	-1.98616	0.000170258
TraesCSU02G118200	-3.62152	0.000907667		TraesCSU02G190600	2.30075	0.000253305		TraesCS5B02G274100	-1.9021	0.00538994						TraesCS4B02G356300	-2.87872	0.000284391		TraesCS3D02G132200	-1.78919	0.000182011
TraesCS6A02G140400	-3.01125	0.00095468		TraesCS5A02G161400	-1.6185	0.000258124		TraesCS1B02G165100	-1.65333	0.00564643						TraesCS3A02G338500	-2.43324	0.000291428		TraesCS5D02G261400	-2.45983	0.000197459
TraesCS5A02G058400	3.4698	0.000973017		TraesCS3D02G428200	1.6145	0.000276715		TraesCS3D02G446500	-2.42655	0.0060231						TraesCS1A02G182600	2.23832	0.000298565		TraesCS3D02G428200	1.61372	0.000212055
TraesCSU02G027300	-3.89401	0.000993		TraesCS6A02G095100	-1.78039	0.000292085		TraesCS1B02G198100	1.92716	0.0061329						TraesCS1A02G144700	-3.01599	0.000326833		TraesCS7D02G518300	-2.27063	0.000213587
TraesCS7A02G025500	1.97083	0.0010001		TraesCS4D02G233800	-3.03771	0.000310624		TraesCS5A02G192600	-1.45128	0.00637948						TraesCS1D02G087400	-1.75294	0.000373146		TraesCS3D02G323400	3.3129	0.000234005
TraesCS6A02G111300	2.73047	0.00107175		TraesCS1B02G231300	-1.39314	0.000312154		TraesCS5A02G126800	3.00674	0.00640739						TraesCS4B02G365300	-4.06093	0.000374612		TraesCS2D02G064400	1.6166	0.000255658
TraesCS5A02G027700	-2.01189	0.0011052		TraesCS7B02G081200	1.54527	0.000316434		TraesCS1A02G188700	-1.38012	0.00644801						TraesCS6B02G157400	-1.71007	0.000387669		TraesCS4D02G113200	-4.54491	0.00029829
TraesCS1B02G119100	-2.15449	0.00112343		TraesCS1A02G173500	-1.4634	0.000385922		TraesCS5A02G058400	3.09121	0.00669676						TraesCS7D02G058100	4.71381	0.000482065		TraesCS7A02G145500	-3.2378	0.000312537
TraesCS5A02G281000	-3.52671	0.00131963		TraesCS6B02G209700	2.79675	0.000399954		TraesCS2A02G487600	3.91033	0.00778269						TraesCS1D02G187700	-1.38172	0.000491578		TraesCS2D02G554600	1.81611	0.000322321
TraesCS1B02G296100	4.79076	0.001325		TraesCS1A02G144700	-3.45666	0.00041248		TraesCS4D02G110100	-1.65108	0.00780329						TraesCS7D02G376300	-1.90689	0.000555845		TraesCS4A02G164000	-1.76903	0.000332543
TraesCS6B02G269300	-2.32351	0.00133102		TraesCS4D02G262300	-1.85203	0.000424833		TraesCS5B02G559800	3.38285	0.00794012						TraesCS3D02G159500	-5.30422	0.00058513		TraesCS1A02G217900	-1.40839	0.000332894
TraesCS4B02G232400	1.42903	0.00136834		TraesCS5A02G376800	-3.09208	0.000447977		TraesCS7B02G050600	-1.92466	0.00796901						TraesCS1B02G318500	-1.68391	0.000633019		TraesCS1B02G244300	3.13496	0.000375143
TraesCS5A02G281500	-2.00037	0.00159926		TraesCS5A02G075400	-1.5019	0.000457213		TraesCS5D02G134400	2.62415	0.00819994						TraesCS5D02G170800	1.50002	0.000638529		TraesCS6B02G036100	-1.73723	0.00042476
TraesCS2A02G074300	-3.07997	0.00175205		TraesCS2D02G285000	1.61075	0.0005547		TraesCSU02G027300	-2.88381	0.00876568						TraesCS3B02G467900	1.61562	0.000646465		TraesCS3D02G159500	-5.36333	0.000529992
TraesCS6B02G391000	-1.86316	0.0019265		TraesCS7D02G015200	-4.69073	0.000714751		TraesCS4A02G474600	2.17252	0.00898222						TraesCS3B02G470300	1.79193	0.000666823		TraesCS7B02G205100	-1.9158	0.000609336
TraesCS2B02G164900	2.19006	0.00209077		TraesCS6B02G036100	-1.77621	0.000812924		TraesCS7B02G308200	-2.3173	0.00906442						TraesCS6A02G261600	2.9483	0.000671127		TraesCS1A02G382100	-1.95213	0.000833348
TraesCS6D02G237300	-1.93832	0.00219106		TraesCS4A02G076500	-1.75244	0.000888221		TraesCS6A02G134900	-2.01167	0.0107292						TraesCS6D02G101500	2.75197	0.000803577		TraesCS2B02G378200	2.0015	0.000839654
TraesCS7B02G308200	-2.48254	0.00220226		TraesCS6A02G077200	-3.62609	0.000890075		TraesCS1A02G144700	1.72424	0.0110149						TraesCS5A02G502700	1.55576	0.000836778		TraesCSU02G143700	-2.10169	0.000842885
TraesCS2D02G311900	1.69722	0.00223635		TraesCS7A02G145500	-3.20777	0.000928825		TraesCS6A02G133700	1.48956	0.0114777						TraesCS7D02G550300	-1.59847	0.000878713		TraesCS2B02G457400	-3.32495	0.000851827
TraesCS2A02G390300	-1.88004	0.00258981		TraesCS2A02G435800	-2.18595	0.00103272		TraesCS4D02G366000	1.40139	0.0124204						TraesCS3B02G130100	-1.60791	0.000914666		TraesCS1B02G110000	-1.83414	0.00088403
TraesCS6A02G256100	-2.52989	0.00277337		TraesCS5D02G238600	2.05166	0.00104328		TraesCS2D02G112500	-2.35142	0.0125628						TraesCS4D02G284300	-1.55235	0.00091961		TraesCS7A02G202000	3.2394	0.000960014
TraesCS5B02G559800	3.58104	0.00279571		TraesCS7D02G300300	1.62549	0.00105054		TraesCS4A02G198200	1.40862	0.0135729						TraesCS6D02G283500	-1.72909	0.00118814		TraesCS1B02G427000	-2.42251	0.00105666
TraesCS5A02G534800	-3.08733	0.00292855		TraesCS3A02G435400	1.60506	0.00105654		TraesCS5B02G505800	-2.15245	0.0152339						TraesCS4A02G018700	-1.71927	0.00138249		TraesCS7D02G464500	4.33579	0.00105804
TraesCS6B02G372500	-2.58515	0.00313151		TraesCS1B02G423000	1.90325	0.00116022		TraesCS2D02G127300	-4.14048	0.0155713						TraesCS6D02G029000	-1.73385	0.00138597		TraesCS5B02G252800	-2.98396	0.00111078
TraesCS3D02G372000	3.18371	0.00315353		TraesCS5B02G158800	-1.5984	0.00127592		TraesCS7A02G220100	1.44649	0.0161775						TraesCS4A02G320400	4.35544	0.00156572		TraesCS4A02G320400	4.49063	0.00112488
TraesCS6D02G321400	-2.71176	0.00331756		TraesCS6A02G129100	-1.51666	0.00137912		TraesCS7D02G091800	-3.89444	0.0166134						TraesCS4D02G364200	-4.26752	0.00178085		TraesCS4B02G365300	-3.30631	0.00116241
TraesCS6D02G369200	-1.29574	0.00336343		TraesCS6D02G029000	-1.8492	0.0014918		TraesCS6D02G030800	-3.47319	0.0182941						TraesCS2A02G400100	-1.74833	0.00195986		TraesCS4A02G199900	-3.07813	0.0012196
TraesCS5A02G232300	3.25041	0.00340497		TraesCS3B02G446000	-3.16725	0.00164585		TraesCS4B02G306800	1.94246	0.0183458						TraesCS4B02G115500	-2.53633	0.00232502		TraesCS4B02G356300	-2.36481	0.00127159
TraesCS4A02G319200	3.00448	0.00343396		TraesCS3D02G159500	-4.84117	0.00168783		TraesCS1A02G436900	1.63767	0.0193796						TraesCS3D02G371300	-2.40386	0.00234146		TraesCS7D02G015200	-3.58094	0.00134877
TraesCSU02G159400	1.7819	0.00350212		TraesCS5D02G438900	1.519	0.00179963		TraesCS5B02G272200	-2.6113	0.0194811						TraesCS6A02G077200	-2.75267	0.00236355		TraesCS7D02G470300	2.06939	0.00137897
TraesCSU02G138500	2.35843	0.00352137		TraesCS1D02G143800	-3.14701	0.00219237		TraesCS7B02G082300	-2.01112	0.0205023						TraesCS2A02G327700	-1.52545	0.00245307		TraesCS7A02G305400	-1.40226	0.00138991
TraesCS7D02G468000	-2.20874	0.00353846		TraesCS3A02G336900	1.70391	0.00221921		TraesCS6B02G300200	1.51319	0.0209389						TraesCS2A02G244300	-2.46164	0.00251095		TraesCS5A02G126800	3.06714	0.00147558
TraesCS1A02G424700	-2.63219	0.00361304		TraesCSU02G049800	2.83017	0.0022657		TraesCS7D02G464500	3.59538	0.0216936						TraesCS6B02G163000	-1.40568	0.00268135		TraesCS6A02G272800	2.40167	0.00152204
TraesCS6A02G048500	-2.17772	0.00361811		TraesCS5B02G433100	2.44296	0.00231144		TraesCS1B02G318500	1.36851	0.0246743						TraesCS6D02G338200	-3.56412	0.00294432		TraesCS2D02G188900	2.96908	0.00156274
TraesCS5D02G282900	-2.50725	0.0037822		TraesCS3B02G089200	1.69418	0.00233753		TraesCS1D02G165300	1.32616	0.0262087						TraesCS3B02G368000	1.52893	0.00320885		TraesCS6D02G118600	-1.50875	0.00164045
TraesCS7A02G509700	1.71195	0.0037822		TraesCS2A02G336200	1.97189	0.00239753		TraesCS1B02G103100	-3.29122	0.0262977						TraesCS6D02G252800	2.12566	0.0032275		TraesCS1B02G218100	5.11698	0.00172216
TraesCS4D02G360400	-2.07945	0.00381964		TraesCS6A02G413900	2.81068	0.00241481		TraesCS5D02G506800	-1.53626	0.0279898						TraesCS1B02G218100	4.82945	0.00325467		TraesCS2D02G586000	2.43216	0.00211818
TraesCS1B02G103800	-2.21401	0.00390099		TraesCS4A02G041300	-2.00741	0.00246277		TraesCS5A02G170400	2.3989	0.0316579						TraesCS7A02G451000	1.55441	0.0034435		TraesCS5D02G566000	4.2103	0.00237597
TraesCS4A02G423300	-2.89176	0.00390863		TraesCS6B02G136000	-3.71968	0.00269668		TraesCS5B02G313700	1.39009	0.031663						TraesCS5A02G027700	-1.56296	0.00345675		TraesCS5A02G376800	-2.24993	0.00245132
TraesCS3A02G378000	-1.80388	0.00395527		TraesCS2B02G457400	-3.20214	0.00281986		TraesCS4A02G376400	-1.66338	0.0321614						TraesCS4A02G199900	-2.63504	0.0037024		TraesCSU02G067600	-1.81921	0.00247184
TraesCS4D02G110100	-1.63741	0.00402874		TraesCS1B02G465800	1.72959	0.00313469		TraesCS6D02G128300	-1.99903	0.0332086						TraesCS3A02G111300	-1.48979	0.00398105		TraesCS1A02G144700	-2.27429	0.00250072
TraesCS3B02G483100	2.26087	0.00405179		TraesCS1D02G440200	1.6535	0.00313838		TraesCS1D02G096000	-2.44273	0.0335724						TraesCS7A02G202000	2.88667	0.00407054		TraesCS6A02G261600	2.66911	0.00257043
TraesCS3D02G446500	-2.30057	0.00413446		TraesCS3D02G056100	1.36798	0.00341973		TraesCS7A02G518700	-3.17507	0.0342099						TraesCS5B02G558600	4.22394	0.00415378		TraesCS2B02G427300	-1.64898	0.0026293
TraesCS6B02G036100	-1.80934	0.00420878		TraesCS4B02G115500	-2.7203	0.0035216		TraesCS5D02G261400	1.53525	0.0349189						TraesCS1B02G046800	-1.39431	0.0042172		TraesCS6D02G252800	2.14369	0.00285409
TraesCS4A02G474600	2.21082	0.00453322		TraesCS6D02G167900	1.77288	0.00357661		TraesCS3B02G150800	-2.13003	0.0359644						TraesCS5A02G069200	-1.84937	0.00435875		TraesCS4A02G322900	2.28441	0.00298685
TraesCS2A02G574000	-1.37263	0.0045934		TraesCS3A02G369800	2.28169	0.003577		TraesCS3B02G483100	1.97869	0.0361316						TraesCS2B02G378200	1.81451	0.00463996		TraesCS2A02G180500	1.99548	0.00310411
TraesCS3A02G514300	-2.11879	0.00467754		TraesCS4A02G484100	2.11134	0.00382514		TraesCS6B02G426300	1.22672	0.0361709						TraesCS6A02G006800	-1.83529	0.00472432		TraesCS7A02G518700	-2.99374	0.00329734
TraesCS6A02G113600	-3.07985	0.00496855		TraesCS2A02G244300	-2.56989	0.00382735		TraesCSU02G088700	2.85387	0.0365397						TraesCS1D02G285700	3.28616	0.00472655		TraesCS7D02G302100	3.84718	0.00428943
TraesCS1D02G285700	3.49956	0.00498195		TraesCS4D02G113200	-3.34041	0.00397726		TraesCS5D02G463400	2.61952	0.038497						TraesCS6D02G340800	-1.33785	0.00478055		TraesCS1A02G229800	2.00154	0.00451017
TraesCS3B02G089200	1.68967	0.00500146		TraesCS7A02G531700	-2.53228	0.00437394		TraesCS6B02G099000	-1.39512	0.0396808						TraesCS7D02G178500	3.12411	0.0049788		TraesCS6D02G340800	-1.33667	0.00475348
TraesCS6A02G064000	-3.7627	0.00502718		TraesCS2A02G487600	3.8008	0.0044704		TraesCS5A02G281100	-1.45386	0.0401081						TraesCS5B02G559800	3.17954	0.00505463		TraesCS3D02G056100	1.34152	0.00477965
TraesCS6A02G314800	3.15699	0.00525917		TraesCS7D02G432600	2.50547	0.00449905		TraesCS4D02G333100	-3.39891	0.0425169						TraesCS6B02G136000	-2.88259	0.00507214		TraesCS1B02G046800	-1.38321	0.00482673
TraesCS6A02G319400	-1.60844	0.00529404		TraesCS5B02G411800	1.92605	0.00461705		TraesCS2B02G164900	1.82205	0.0428888						TraesCS4D02G035300	-1.56178	0.0053222		TraesCS6A02G025300	-1.44841	0.00484576
TraesCS2A02G435800	-2.25791	0.00531988		TraesCS2A02G265300	-3.6172	0.0047878		TraesCS1B02G162000	1.38506	0.0438482						TraesCS2A02G205100	1.37596	0.00538504		TraesCS3D02G299400	2.77699	0.00494371
TraesCS3B02G150800	-2.49921	0.00563253		TraesCS3D02G299400	2.83344	0.00489069		TraesCS2A02G435800	-1.89938	0.045599						TraesCS7B02G420000	-1.97918	0.00541632		TraesCS6A02G175700	2.7345	0.00495074
TraesCS3D02G299400	2.93978	0.00579019		TraesCS1D02G092600	2.20815	0.00537267		TraesCS6D02G321400	-2.0833	0.0457209						TraesCS7D02G015200	-2.86185	0.00546791		TraesCS7D02G321800	-1.74821	0.00497499
TraesCS7B02G008400	-1.26818	0.00579979		TraesCS3B02G130100	-1.5281	0.00552528		TraesCS5B02G058100	1.82318	0.0487083						TraesCS2D02G554600	1.57259	0.00626186		TraesCS4A02G198200	-1.51365	0.00519857
TraesCS6B02G086000	-2.58505	0.00642838		TraesCS3D02G071900	1.80717	0.00554358		TraesCS3A02G367500	-1.24739	0.0496702						TraesCS7D02G464500	3.68298	0.00626424		TraesCS5A02G161400	-1.38191	0.00533207
TraesCS4B02G095100	-1.62412	0.00662661		TraesCS2B02G378200	1.8136	0.00599756										TraesCS3D02G299400	2.71484	0.006437		TraesCS4B02G115500	-2.29854	0.00543548
TraesCS1A02G307800	1.6479	0.00685946		TraesCS4D02G364200	-3.80446	0.00603983										TraesCS7A02G425300	-2.69083	0.00654688		TraesCS1D02G113500	2.59831	0.00568937
TraesCS6D02G123100	1.60328	0.0070108		TraesCS5D02G214500	-2.72324	0.00679041										TraesCS2D02G188900	2.63921	0.00662324		TraesCS1B02G296100	3.95112	0.00577387
TraesCS4A02G127600	2.54909	0.00714946		TraesCS3D02G372000	2.84188	0.00683445										TraesCS3A02G135000	-2.00791	0.00691056		TraesCS3A02G435400	1.47211	0.00590067
TraesCS4D02G148000	2.37592	0.00717014		TraesCS1D02G407700	2.92195	0.00687431										TraesCS1B02G296100	3.83832	0.00767415		TraesCS7D02G376300	-1.63601	0.00591704
TraesCS6B02G136000	-3.94743	0.00748384		TraesCS5D02G463400	2.83485	0.00691666										TraesCS2B02G457400	-2.47496	0.00770381		TraesCS1D02G278400	1.24599	0.00608988
TraesCS2A02G400100	-1.95881	0.00762932		TraesCS6D02G118600	-1.43264	0.00755208										TraesCS5A02G281000	-1.9394	0.00855332		TraesCS1D02G336400	-1.26739	0.00612905
TraesCS5A02G126800	2.86191	0.00774047		TraesCS1B02G218100	4.50875	0.00788521										TraesCS4D02G113200	-2.62207	0.00881663		TraesCS7D02G267500	-2.17353	0.00678431
TraesCS1A02G273100	1.46193	0.00782614		TraesCS7D02G178500	3.05558	0.00794925										TraesCS2B02G354300	-1.56549	0.00887319		TraesCS1D02G285700	3.17658	0.00689864
TraesCS3B02G361400	-3.66314	0.00785722		TraesCS3B02G137200	1.60653	0.00802275										TraesCS2B02G512800	2.72081	0.00929509		TraesCS2A02G244300	-2.10897	0.0071871
TraesCS2D02G188900	2.77946	0.00801021		TraesCS6D02G252800	2.02506	0.00819172										TraesCS7D02G470300	1.83164	0.00930402		TraesCS7D02G300300	-1.66064	0.00737293
TraesCS6B02G405400	-2.24762	0.00802062		TraesCS3A02G460300	-1.48106	0.00906514										TraesCS1B02G102800	-1.75031	0.00932078		TraesCS6B02G136000	-2.63383	0.00775937
TraesCS1B02G103100	-3.79258	0.00804211		TraesCS3B02G068800	1.72831	0.00954641										TraesCS2D02G586000	2.17301	0.00935626		TraesCS7B02G081200	-1.43435	0.00781343
TraesCS1D02G092600	2.21214	0.00980316		TraesCS5A02G027700	-1.5324	0.00961186										TraesCSU02G003500	3.86577	0.00951233		TraesCS5B02G433100	2.18036	0.00832349
TraesCS2A02G096900	-1.4709	0.00980316		TraesCS2D02G097000	-1.46195	0.00981209										TraesCS7A02G347300	-1.73255	0.0097289		TraesCS4D02G364200	-3.58516	0.00859286
TraesCS6B02G288900	1.69277	0.0105333		TraesCS3D02G332000	-1.53189	0.0100548										TraesCS7D02G302100	3.52927	0.0101071		TraesCS6D02G335700	-2.39668	0.0090892
TraesCS6A02G134900	-1.84599	0.0117128		TraesCS2B02G584300	-1.64498	0.0103621										TraesCS2B02G090500	-3.88268	0.0105242		TraesCS6D02G150000	1.99065	0.00909175
TraesCS7D02G474100	-1.89427	0.0117153		TraesCS7B02G446700	2.7539	0.0106802										TraesCS2A02G265300	-2.75847	0.0107495		TraesCS2B02G090500	-3.94179	0.00933146
TraesCS6B02G172900	-2.02364	0.0117581		TraesCS2A02G351300	1.29903	0.0111093										TraesCS2A02G487600	3.4078	0.0113186		TraesCS3A02G338500	-1.76675	0.0114543
TraesCS2D02G397700	-2.35859	0.0130303		TraesCS2B02G164900	1.86962	0.0118465										TraesCS1D02G136700	1.46429	0.011331		TraesCS7B02G420000	-1.81409	0.0116581
TraesCS7B02G205200	-2.40036	0.013192		TraesCS3D02G474400	-1.28859	0.0120469										TraesCS5A02G312700	-1.37335	0.0113897		TraesCS2A02G487600	3.37815	0.0119891
TraesCS5D02G134400	2.43653	0.0132522		TraesCS6D02G101500	2.28211	0.0122178										TraesCS4A02G322900	2.06614	0.0115174		TraesCS7A02G304800	-1.73283	0.0120624
TraesCS1B02G244300	2.52875	0.0137883		TraesCS7D02G464500	3.50661	0.0123546										TraesCS2D02G259500	-1.65802	0.0116964		TraesCS2B02G570000	1.5118	0.0124662
TraesCS3D02G453800	2.48103	0.0141576		TraesCS3A02G378300	1.31583	0.0128674										TraesCS6D02G018600	-2.55138	0.0121336		TraesCS5A02G407900	-2.46956	0.0127495
TraesCS4A02G209000	-1.4001	0.0142425		TraesCS4A02G275700	-1.39054	0.0134313										TraesCS7B02G227000	1.30678	0.0126935		TraesCS7D02G178500	2.84084	0.0136188
TraesCS7B02G082300	-1.93241	0.0151398		TraesCS5B02G525000	1.64753	0.013923										TraesCS6D02G087800	-1.55915	0.0135367		TraesCS3B02G446000	-2.06619	0.0137363
TraesCS5B02G411800	1.85573	0.0155669		TraesCS5A02G406800	1.54384	0.0153358										TraesCS3B02G179000	1.79688	0.0138267		TraesCS5B02G558600	3.72648	0.013803
TraesCS4D02G366000	1.3628	0.0156034		TraesCS6D02G352600	2.07402	0.0157715										TraesCS1D02G259100	1.49584	0.014046		TraesCS5B02G052200	2.92002	0.0138138
TraesCS5D02G011700	2.0182	0.0156891		TraesCS2A02G552600	2.4151	0.0160079										TraesCS5A02G099900	-1.43712	0.0141931		TraesCS7D02G509600	1.64979	0.015879
TraesCS3B02G178500	3.8804	0.0157578		TraesCS7B02G257400	1.74027	0.0161103										TraesCS3D02G115900	1.26601	0.0150428		TraesCS2B02G354300	-1.4996	0.0166579
TraesCS5A02G236500	2.38553	0.0157719		TraesCS4B02G285200	1.75428	0.0166459										TraesCS7D02G474100	-1.53905	0.0155		TraesCS1B02G132200	1.54087	0.0166814
TraesCS7B02G225100	-1.57945	0.0157747		TraesCS3A02G338500	-1.83791	0.0169669										TraesCS5B02G058300	2.75279	0.0159871		TraesCS3D02G406600	3.61287	0.0167509
TraesCS7D02G058100	3.7286	0.0159448		TraesCS4B02G087800	1.36212	0.0171901										TraesCS1B02G344600	-1.59067	0.016137		TraesCS7D02G416500	-1.43853	0.017156
TraesCS3D02G113400	-1.50205	0.0160067		TraesCS7D02G376300	-1.60416	0.0172313										TraesCS2D02G064400	1.36128	0.0168234		TraesCS5B02G274700	2.7832	0.0183396
TraesCS1B02G196400	-1.50402	0.0177836		TraesCS4A02G199900	-2.34769	0.0179963										TraesCS7D02G440100	-1.37435	0.0170351		TraesCS4D02G349200	-1.35755	0.0187141
TraesCS6A02G077200	-2.78551	0.0178848		TraesCS6B02G157400	-1.43492	0.0190519										TraesCS1D02G092600	1.97698	0.0179219		TraesCS5D02G292600	1.78118	0.0187486
TraesCS5A02G142800	-1.56668	0.0183161		TraesCS5A02G253900	2.15842	0.0195666										TraesCS4D02G115000	-1.5451	0.0180136		TraesCS3B02G179000	1.75265	0.0192559
TraesCS4A02G320400	3.6339	0.0186846		TraesCS3D02G406600	3.59092	0.0212536										TraesCS2D02G285000	1.37231	0.0182967		TraesCS5B02G411800	1.71893	0.0192893
TraesCS2B02G208300	-1.80009	0.0203448		TraesCS1B02G427000	-1.95271	0.0213002										TraesCS6B02G098200	-2.41409	0.0189901		TraesCS6B02G157400	-1.40558	0.0193125
TraesCS5B02G505800	-1.91532	0.0207233		TraesCSU02G138500	1.95744	0.0220557										TraesCS4B02G177100	1.70145	0.0199767		TraesCS5B02G158800	-1.35571	0.0194325
TraesCS1B02G269700	-2.40637	0.0219309		TraesCS2D02G311900	1.45033	0.0237314										TraesCS6D02G245100	-3.31047	0.0210781		TraesCS4A02G474600	-2.56181	0.0197721
TraesCS6D02G061100	-2.25781	0.0222288		TraesCS6D02G338200	-2.73669	0.0243591										TraesCS7A02G017900	-3.82381	0.0214069		TraesCS1A02G182600	1.72303	0.0198504
TraesCS1D02G361100	-2.11239	0.0224397		TraesCS5B02G505700	2.36825	0.0244165										TraesCS2D02G335200	-1.52208	0.0223629		TraesCS3B02G410800	-1.5315	0.0200673
TraesCS2A02G111800	-2.97797	0.0237181		TraesCS1B02G296100	3.43552	0.0250234										TraesCS5D02G463600	1.5193	0.0228031		TraesCS6A02G077200	-2.04141	0.0201746
TraesCS3B02G470300	1.55876	0.0239798		TraesCS7D02G440100	-1.37703	0.0266944										TraesCS2B02G193700	2.59709	0.0237233		TraesCS1A02G277800	-1.86267	0.0207223
TraesCS6D02G128300	-1.92466	0.0243372		TraesCS6A02G407900	-1.33284	0.02699										TraesCS3B02G446000	-1.98609	0.0238509		TraesCS1B02G317800	-3.30493	0.0212023
TraesCS1B02G286700	-1.47697	0.0244633		TraesCS5D02G566000	3.37304	0.0269961										TraesCS1A02G424700	-1.65471	0.0241427		TraesCS6B02G451800	-1.93817	0.0221923
TraesCSU02G067600	1.45211	0.0247027		TraesCS5A02G099900	-1.42472	0.0276585										TraesCS5A02G142800	-1.36906	0.0248613		TraesCS6B02G288900	1.53112	0.0231098
TraesCS2D02G038400	-3.55032	0.0248418		TraesCS1A02G371100	1.6974	0.0277525										TraesCS5D02G361100	2.46294	0.0251234		TraesCS7B02G446800	-3.61595	0.0238164
TraesCS6B02G073800	-1.92722	0.0258117		TraesCS5D02G361100	2.48586	0.0278226										TraesCS6A02G077700	-1.43482	0.0254966		TraesCS1D02G087400	-1.3902	0.0246041
TraesCS3A02G056000	-1.49013	0.0266301		TraesCS2B02G151200	1.40389	0.0284168										TraesCS3D02G520400	-2.19412	0.0258118		TraesCS3B02G130100	-1.35819	0.0249933
TraesCS3B02G130100	-1.5082	0.0275388		TraesCS5A02G069200	-1.67798	0.0285503										TraesCS6D02G030800	-2.2991	0.0260885		TraesCS5D02G080300	2.14121	0.0256591
TraesCS6D02G087800	-1.75347	0.0276113		TraesCS5D02G292600	1.75157	0.0287934										TraesCS1D02G113500	2.26741	0.0261106		TraesCS3D02G249700	2.37085	0.0260747
TraesCS7B02G227000	1.29987	0.0276471		TraesCS6A02G272800	1.94788	0.0290166										TraesCS3D02G323400	2.25496	0.0280827		TraesCS5A02G458500	1.58861	0.0263863
TraesCS6A02G249800	-2.01644	0.0285239		TraesCS4A02G322900	1.94096	0.0290538										TraesCS6A02G175700	2.32547	0.0284923		TraesCS5B02G166600	-1.52942	0.0268689
TraesCS3D02G523400	-2.58974	0.0285863		TraesCS2A02G180500	1.73044	0.0298453										TraesCS3B02G089200	1.45896	0.0287368		TraesCS2B02G206600	2.65249	0.028338
TraesCS5D02G566000	3.53718	0.0289889		TraesCS4A02G346700	-1.48717	0.0299665										TraesCS1B02G076000	2.77331	0.028772		TraesCS6D02G353900	3.16926	0.0288277
TraesCS2B02G302900	-1.97886	0.0294768		TraesCS2B02G090500	-3.41963	0.0300252										TraesCS3A02G333500	1.35902	0.028956		TraesCS6A02G413900	2.22152	0.0288867
TraesCS4A02G376400	-1.57853	0.0300831		TraesCS6D02G390800	1.41027	0.0303038										TraesCS7B02G350600	-1.30873	0.029059		TraesCS6D02G283500	-1.41956	0.0291814
TraesCS6A02G304200	-2.21252	0.0308555		TraesCS2D02G188900	2.32806	0.0304149										TraesCS4A02G346700	-1.43791	0.0308226		TraesCSU02G138500	1.87186	0.0297187
TraesCS5D02G332800	-3.77883	0.0309899		TraesCS7D02G321700	1.95701	0.0310831										TraesCS2B02G427300	-1.4258	0.0314494		TraesCS7B02G027300	-2.57449	0.0301168
TraesCS6B02G102500	-2.54711	0.0316398		TraesCS3D02G520400	-2.29729	0.0330149										TraesCS3A02G291000	-1.33614	0.0316295		TraesCS3A02G291000	-1.33547	0.0301179
TraesCS5D02G214500	1.73274	0.0337599		TraesCS4B02G365300	-2.28978	0.0332734										TraesCS1D02G222900	2.90564	0.0318354		TraesCS4A02G484100	1.77366	0.0309742
TraesCS5B02G272200	-2.15867	0.0358628		TraesCS4A02G347400	1.68972	0.0337184										TraesCS3D02G406600	3.31714	0.0334938		TraesCS3A02G239100	2.00658	0.0318203
TraesCS2A02G244300	-2.27931	0.037652		TraesCS5D02G080300	2.11104	0.0366126										TraesCS7A02G518700	-2.18247	0.0337927		TraesCS5B02G107300	-1.3502	0.03217
TraesCS6B02G453800	-1.76885	0.0379443		TraesCS4A02G127600	2.08984	0.037475										TraesCS4D02G222500	1.68843	0.0342155		TraesCS5B02G335100	-1.50596	0.0328339
TraesCS2D02G554600	1.48222	0.0384941		TraesCS3B02G483100	1.81698	0.0375379										TraesCS1B02G111600	1.36198	0.0343297		TraesCS7B02G446700	2.40473	0.0331067
TraesCS7A02G202000	2.5033	0.0389306		TraesCS5A02G431300	2.14799	0.0377331										TraesCS2A02G180500	1.68382	0.0346607		TraesCS4B02G355800	-1.3396	0.0337439
TraesCS5D02G112400	-2.60559	0.0396622		TraesCS4D02G178800	2.07047	0.0391454										TraesCS7D02G321800	-1.51138	0.0383942		TraesCS3A02G151500	-3.18941	0.0342058
TraesCSU02G119200	-2.06758	0.0401216		TraesCS7A02G518700	-2.31778	0.0394297										TraesCS1B02G042400	1.57865	0.0386306		TraesCS1D02G307200	-1.30796	0.034514
TraesCS5D02G463400	2.507	0.0401229		TraesCS3B02G179000	1.68212	0.0401265										TraesCS3A02G151500	-3.1303	0.0391294		TraesCS1B02G196400	-1.32365	0.0351601
TraesCS7D02G464500	3.20202	0.0416787		TraesCS6B02G099500	-2.03134	0.0414621										TraesCS6D02G294100	2.58767	0.0393335		TraesCS3B02G502200	1.88201	0.0351684
TraesCS5D02G506700	-1.98371	0.0421586		TraesCS7D02G470300	1.66526	0.0415922										TraesCS3B02G411000	1.47679	0.0413902		TraesCSU02G003500	3.31349	0.035392
TraesCS6D02G353900	3.22664	0.0444751		TraesCS7D02G517500	2.57679	0.0420014										TraesCS5B02G433100	1.89707	0.0416182		TraesCS5B02G027900	-2.14463	0.0357117
TraesCS6A02G413900	2.27724	0.0448078		TraesCS1D02G285700	2.66959	0.0425451										TraesCS6D02G011000	-1.58484	0.0417894		TraesCS6D02G018600	-2.19409	0.0360141
TraesCS3B02G502200	1.96864	0.0452139		TraesCS7A02G530500	-1.50165	0.0430774										TraesCS1D02G219600	-1.17997	0.0428637		TraesCS2A02G552600	2.16506	0.0380629
TraesCS1B02G218100	3.86367	0.0470462		TraesCS3B02G466200	-2.14717	0.0432593										TraesCS7A02G347400	2.46005	0.0433725		TraesCS3A02G333500	1.33809	0.0383702
TraesCS6B02G085000	-3.1377	0.0478138		TraesCS4A02G325200	1.47	0.0447251										TraesCS3D02G428200	1.29276	0.0443301		TraesCS5B02G559800	2.57017	0.0395216
TraesCS5B02G252800	-2.32297	0.0481554		TraesCS1B02G042400	1.58406	0.0449151										TraesCS3B02G360100	2.24247	0.0456962		TraesCS5B02G081700	-2.27936	0.039525
TraesCS5A02G525700	-2.81981	0.0484801		TraesCS1B02G103100	-2.24153	0.0465797										TraesCS5B02G081700	-2.24361	0.0461732		TraesCS5D02G361100	2.3363	0.0396075
TraesCS7B02G284600	2.473	0.0496187		TraesCS6D02G283500	-1.42791	0.0469566										TraesCS5A02G068100	-1.43188	0.0466708		TraesCS3A02G135000	-1.67556	0.040061
TraesCS2A02G111900	-1.83579	0.0496686		TraesCS1D02G185900	2.11803	0.0479463										TraesCS7A02G017800	-2.759	0.0473635		TraesCS7B02G284600	2.3471	0.0401024
																TraesCS4A02G275700	-1.27958	0.0481275		TraesCS2B02G418200	-1.26423	0.0408922
																				TraesCS2D02G593800	2.30682	0.0410975
																				TraesCS2D02G335400	1.78374	0.0413816
																				TraesCS5A02G281000	-1.64208	0.0425875
																				TraesCS2B02G613800	-1.23102	0.0427839
																				TraesCS2B02G325900	2.07868	0.0429607
																				TraesCS4B02G025100	2.56227	0.0430864
																				TraesCS2D02G050400	-2.94812	0.0438265
																				TraesCS1B02G286700	-1.29852	0.0441563
																				TraesCS1D02G232200	3.04668	0.0464514
																				TraesCS3A02G511800	1.80949	0.0465535
																				TraesCS2A02G400100	-1.41508	0.0476304
																				TraesCS1B02G076000	2.58401	0.0497267
